# Supplementary material for: Systematic review of the use of “magnitude-based inference” in sports science and medicine
Source: PLoS One. 2020 Jun 26;15(6):e0235318. doi: 10.1371/journal.pone.0235318 (PMC7319293; doi:10.1371/journal.pone.0235318)
Supplement: S3 Appendix — Implemented in Microsoft Excel. Obtained from www.sportsci.org in August 2019. (XLS) [file pone.0235318.s003.xls]

## Sheet: two groups
	A SPREADSHEET TO COMPARE MEANS OF TWO GROUPS (click the other tabs for three groups)
	Hover cursor for citation.				Hover cursor for updates:	2019	2018		2017	2015	2014	2013	2012	2011	2010
	Do not use this sheet when the groups consist of the same subjects.
	Use instead the post-only crossover spreadsheet, which applies to such data whether or not there were crossed-over treatments.
	This spreadsheet is also suitable for analysis of a post-only parallel-groups controlled trial.
	(But if you have pretests, use the pre-post parallel-groups spreadsheet, which allows for adjustment with the pretest and an additional predictor.)
	The example data represent an imaginary relationship between a dependent (Y, power output in Watts) and a predictor (X, maximum oxygen uptake in L/min) for two groups (e.g., females and males).
	Replace values of the cells in blue (raw data, not transformed data). Useful statistics are in red; don't touch these cells or cells with values in black.
	You may change cells in plum, but remember to "control-z" or otherwise undo to restore the formulae in these cells.
	If you have three or more groups, use a whole new sheet for each pairwise comparison.
	If you have less observations than shown here, select the entire row(s) and hit the Delete key rather than right-click deleting the rows(s) entirely.
	If you have more observations, select entire row(s) and right-click COPY and right-click INSERT them anywhere below (but NOT including) the first row of the group.
	If you include the first row, you will corrupt the background calculations. You can delete or clear the first row, though.
	Double-click on one of the mean or SD cells to check that you have done this operation properly. Colored boxes should enclose all your data.
	Missing values can be blanks, periods, or any non-numeric character(s). The effects columns have code to prevent blanks being treated as zeros.
	But missing X values must be blank or the graphs are corrupted.
	Also, set missing adjusted values to blank or they plot as zeros.																			Right-click the dependent axis of this graph
	Do NOT use cut (Ctrl+X) or drag to replace or move data.							Right-click the dependent axis of this graph												to set a minimum value and decimal places, if necessary.
	Instead, copy (Ctrl+C), then paste (Ctrl+V) onto existing data or into blank cells.							to set a minimum value, if necessary.
	Insertion or deletion of rows corrupts the size of some comment boxes. Right-click/Edit comment to fix.
	Hover cursor for comment on individual differences and responses.
	Blocks of cells requiring some input of data are highlighted in bright yellow. Check them all out!
	Pale yellow indicates optional modification or input.
		Insert threshold value for smallest	Threshold for opposite or beneficial
		important or harmful effect	effect (provided automatically)
	Raw			(for analysis of raw data)
	Percent			(for analysis of log-transformed data)
	Factor			(for analysis of log-transformed data)
	Standardized			(for analysis of raw or log-transformed data)
			Threshold for important or harmful	Threshold for opposite or beneficial
			effect via standardization	effect via standardization
		Unadj.	Adj.	Adj.	Unadj.
	Raw
	Percent
	Factor
	The above are provided when you insert a threshold standardized value.
			Confidence level (%)	90
			Number of independent inferences	1
			Confidence level for multiple inferences (%)	90
			Maximum risk of harm (%)	5		Adjusted to VO2max =	2.9574											Adjusted to VO2max =	2.98208
			Minimum chance of benefit (%)	5		Mean VO2max	2.9574											Mean VO2max	2.98208
			Benefit/harm odds ratio	1		SD VO2max	0.363156											SD VO2max	0.399235
						Show effects for ΔVO2max =												Show effects for ΔVO2max =
				Unadjusted			Adjusted									Unadjusted			Adjusted
	Raw Data		Predictor	Dependent			Dependent						Log-transformed Data		Predictor	Dependent			Dependent
	Group	Name	VO2max	PeakPow			PeakPow	Right-click the axes of the above graph to set					Group	Name	VO2max	PeakPow			PeakPow		Right-click the axes of the above graph to set
	A	Alex	2.5	2.5			2.5	minimum values and decimal places, if necessary.					A	Alex	2.5	91.6291			91.6291		minimum values and decimal places, if necessary.
	A	Alexis	3.06839	3.06839			3.06839						A	Alexis	3.06839	112.115			112.115
	A	Ari	2.5	2.5			2.5						A	Ari	2.5	91.6291			91.6291
	A	Ariel	2.5	2.5			2.5						A	Ariel	2.6	91.6291			91.6291
	A	Ashley	3.1	3.1			3.1						A	Ashley	3.1	113.14			113.14
	A	Aubrey	3.30528	3.30528			3.30528						A	Aubrey	3.30528	119.552			119.552
	A	August	2.5	2.5			2.5						A	August	2.5	91.6291			91.6291
	A	Austin	2.5	2.5			2.5						A	Austin	2.5	91.6291			91.6291
	A	Avery	3	3			3						A	Avery	2.93964	109.861			109.861
	A	Bailey	3	3			3						A	Bailey	2.8	109.861			109.861
	A	Bernie	2.99421	2.99421			2.99421						A	Bernie	2.99421	109.668			109.668
	A	Blake	3.65566	3.65566			3.65566						A	Blake	3.65566	129.628			129.628
	A	Cameron	3.08361	3.08361			3.08361						A	Cameron	3.08361	112.61			112.61
	A	Casey	3.1903	3.1903			3.1903						A	Casey	3.1903	116.012			116.012
	A	Cassidy	3.00587	3.00587			3.00587						A	Cassidy	4	110.057			110.057
	A	Chris	2.42587	2.42587			2.42587						A	Chris	2.42587	88.619			88.619
	A	Cimarron	2.59663	2.59663			2.59663						A	Cimarron	2.59663	95.4216			95.4216
	A	Corey	2.84631	2.84631			2.84631						A	Corey	3	104.602			104.602
	A	Courtney	3.47153	3.47153			3.47153						A	Courtney	3.47153	124.459			124.459
	A	Dakota	2.74131	2.74131			2.74131						A	Dakota	2.74131	100.843			100.843
		mean	2.89925	2.89925		mean, or effect of DX	2.9574	±	0	90% confidence limits				mean	2.94862	105.73		mean, or effect of DX	106.537	±	2.6002	90% confidence limits
		SD	0.357861	0.357861		SEE	0							SD	0.430021	12.244		SEE	6.68462
		SE	0.0800202	0.0800202		SE of effect	0							SE	0.0961556	2.73785		SE of effect	1.49948
		deg. freedom	19	19		deg. freedom	18							deg. freedom	19	19		deg. freedom	18
		n	20	20		standardized effect of DX	-	-	-	90% confidence limits				n	20	20		effect of DX (%)	-	-	-	approx. 90% confidence limits
														back-transformed mean	1.02993	2.87858		mean, or effect of DX as a factor	2.90191	´¤¸	1.02634	90% confidence limits
			Pearson correlation	1										SD as a CV (%)	0.430947	13.0252		SEE as a CV (%)	6.9131
		90% confidence limits	lower	#NUM!										SD as ´¤¸ factor	1.00431	1.13025		SEE as ´¤¸ factor	1.06913
			upper	#NUM!														standardized effect of DX	-	-	-	90% confidence limits
			approx. ±	#NUM!											Pearson correlation	0.847129
														90% confidence limits	lower	0.689478
															upper	0.928145
															approx. ±	0.119333
	Group	Name	VO2max	PeakPow			PeakPow						Group	Name	VO2max	PeakPow			PeakPow
	B	Kade	4	2.5			2.5						B	Kade	4	91.6291			91.6291
	B	Kai	3.05	3.06839			3.06839						B	Kai	3.05	112.115			112.115
	B	Kelly	3	2.5			2.5						B	Kelly	3	91.6291			91.6291
	B	Kerry	3	3			3						B	Kerry	3	109.861			109.861
	B	Kim	3.1	3.1			3.1						B	Kim	3.1	113.14			113.14
	B	Kylie	3.30528	3.30528			3.30528						B	Kylie	3.30528	119.552			119.552
	B	Lauren	2.5	4			4						B	Lauren	2.5	138.629			138.629
	B	Lee	3	2.5			2.5						B	Lee	3	91.6291			91.6291
	B	Leigh	2.8	3			3						B	Leigh	2.8	600			109.861
	B	Leslie	2.7	3			3						B	Leslie	2.7	600			109.861
	B	Lindsay	2.99421	2.99421			2.99421						B	Lindsay	2.99421	700			109.668
	B	Logan	3.5	3			3						B	Logan	3.5	109.861			109.861
	B	Madison	3.08361	4			4						B	Madison	3.08361	138.629			138.629
	B	Morgan	3.1903	3.1903			3.1903						B	Morgan	3.1903	116.012			116.012
	B	Pat	3.00587	3.00587			3.00587						B	Pat	3.00587	110.057			110.057
	B	Reilly	2.42587	6			6						B	Reilly	2.42587	179.176			179.176
	B	Riley	2.59663	2.59663			2.59663						B	Riley	2.59663	95.4216			95.4216
	B	Robin	2.84631	2.84631			2.84631						B	Robin	2.84631	104.602			104.602
	B	Robyn	3.47153	3.47153			3.47153						B	Robyn	3.47153	124.459			124.459
	B	Rory	2.74131	2.74131			2.74131						B	Rory	2.74131	100.843			100.843
		mean	3.01555	3.19099		mean, or effect of DX	3.23788	±	0.292238	90% confidence limits				mean	3.01555	192.362		mean, or effect of DX	114.491	±	7.57947	90% confidence limits
		SD	0.36845	0.782714		SEE	0.74399							SD	0.36845	192.045		SEE	19.4631
		SE	0.0823879	0.17502		SE of effect	0.168528							SE	0.0823879	42.9425		SE of effect	4.37093
		deg. freedom	19	19		deg. freedom	18							deg. freedom	19	19		deg. freedom	18
		n	20	20		standardized effect of DX	-	-	-	90% confidence limits				n	20	20		effect of DX (%)	-	-	-	approx. 90% confidence limits
														back-transformed mean		6.84572		mean, or effect of DX as a factor	3.14216	´¤¸	1.07874	90% confidence limits
			Pearson correlation	-0.379543										SD as a CV (%)		582.401		SEE as a CV (%)	21.4862
		90% confidence limits	lower	-0.663176										SD as ´¤¸ factor		6.82401		SEE as ´¤¸ factor	1.21486
			upper	-0.000589798														standardized effect of DX	-	-	-	90% confidence limits
			approx. ±	0.331293											Pearson correlation	-0.240791
														90% confidence limits	lower	-0.567989
															upper	0.152132
															approx. ±	0.36006
		Both groups combined:	VO2max			For plotting chosen VO2max:								Both groups combined:	VO2max			For plotting chosen VO2max:
		mean	2.9574			Grand max	6	Value of VO2max	2.9574					mean	2.98208			Grand max	179.176	Value of VO2max	2.98208
		SD	0.363156			Grand min	2.42587		2.9574					SD	0.399235			Grand min	88.619		2.98208
		n	40		For bar graph:	Means		SD+		SD-				n	40		For bar graph:	Means		SD+		SD-
						Unadjusted	Adjusted	Unadj	Adj	Unadj	Adj			back-transformed mean	1.03027			Unadjusted	Adjusted	Unadj	Adj	Unadj	Adj
					A	2.89925	2.9574	0.357861	0	0.357861	0			SD as a CV (%)	0.400033		A	2.87858	2.90191	0.37494	0.200612	0.331732	0.18764
					B	3.19099	3.23788	0.782714	0.74399	0.782714	0.74399			SD as ´¤¸ factor	1.004		B	6.84572	3.14216	39.8695	0.675133	5.84254	0.555728
														Choose group SDs for stdizing	VO2max	PeakPow			PeakPow
		Choose group SDs for Stdizing	VO2max	PeakPow			PeakPow						A	1	0.430021	12.244			6.68462
	A	1	0.357861	0.357861			0						B	0
	B													or insert your own SD here (log-transformed)		0
		Or insert your own SD here:												with its sample size		0
		with its sample size:												Adjusted SD for stdizing	0.447938	12.7542		Adjusted SD for Stdizing	6.97953
		and its matching mean:												Adjusted SD as a CV (%)	0.448943	13.6033		Adjusted SD as a CV (%)	7.22887
		Adjusted SD for stdizing	0.372772	0.372772		Adjusted SD for Stdizing	#DIV/0!							Adjusted SD as ´/¸ factor	1.00449	1.13603		Adjusted SD as ´/¸ factor	1.07229
		Unadjusted SD for ind.diffs/resp.	0.357861	0.357861		Unadjusted SD for ind.diffs/resp.	#DIV/0!							Unadjusted SD for ind.diffs/resp.	0.430021	12.244		Unadjusted SD for ind.diffs/resp.	6.68462
		Differences in means				Differences in means								Differences in means				Differences in means
		Raw difference	0.116298	0.291743		Raw difference	0.280478							Log-transformed diff.	0.0669245	86.6326		Log-transformed diff.	7.9543
		Standardized difference	0.311981	0.782631		Standardized difference	#DIV/0!							Difference (%)	0.0669469	137.816		Difference (%)	8.27921
		degrees of freedom	37.9677	26.6108		degrees of freedom	18							Difference as a factor	1.00067	2.37816		Difference as a factor	1.08279
		SE	0.114852	0.192446		SE	0.168528							Standardized difference	0.149406	6.79247		Standardized difference	1.13966
														Degrees of freedom	37.1274	19.1545		Degrees of freedom	22.1789
														SE	0.126624	43.0297		SE	4.62098
	Raw Data		Predictor	Dependent	Raw Data		Dependent						Log-transformed Data			Dependent	Log-transformed Data		Dependent
	Difference in group means in raw units		B-A	B-A	Adjusted diffs or effect of ΔVO2max in raw units		B-A						Difference in group means (%)			B-A	Adjusted difference or effect of ΔVO2max (%)		B-A
		Confidence level (%)	90	90		Confidence level (%)	90							Confidence level (%)		90		Confidence level (%)	90
		Degrees of freedom	37.9677	26.6108		Degrees of freedom	18							Degrees of freedom		19.1545		Degrees of freedom	22.1789
		Difference in means	0.116298	0.291743		Difference in means	0.280478							Difference in means (%)		137.816		Difference in means (%)	8.27921
	Confidence limits	lower	-0.0774685	-0.0364957	Confidence limits	lower	-0.0117599						Confidence limits (approx.)	lower		13.0077	Confidence limits (approx.)	lower	0.0194086
		upper	0.310064	0.619982		upper	0.572717							upper		400.465		upper	17.2211
		"±"	0.193766	0.328239		"±"	0.292238							"±" approx.		193.728		"±" approx.	8.60085
	Thresholds for inferences	+ive or beneficial	0.2	0.2	Thresholds for inferences	+ive or beneficial							Thresholds for inferences	+ive or beneficial		0.2	Thresholds for inferences	+ive or beneficial
		-ive or beneficial	-0.2	-0.2		-ive or beneficial								-ive or beneficial		-0.2		-ive or beneficial
	Chances (% and qualitative) that the true value of the statistic is…	substantially positive (+ive) or beneficial	23.5361	68.1229	Chances (% and qualitative) that the true value of the statistic is…	substantially positive (+ive) or beneficial	#VALUE!						Chances (% and qualitative) that the true value of the statistic is…	substantially positive (+ive) or beneficial		97.0501	Chances (% and qualitative) that the true value of the statistic is…	substantially positive (+ive) or beneficial	#VALUE!
			unlikely	possibly			#VALUE!									very likely			#VALUE!
		trivial	76.0101	31.0367		trivial	#VALUE!							trivial		0.0529255		trivial	#VALUE!
			likely	possibly			#VALUE!									most unlikely			#VALUE!
		substantially negative (-ive) or beneficial	0.453752	0.840429		substantially negative (-ive) or beneficial	#VALUE!							substantially negative (-ive) or beneficial		2.89699		substantially negative (-ive) or beneficial	#VALUE!
			most unlikely	very unlikely			#VALUE!									very unlikely			#VALUE!
	Non-clinical inference, based on threshold chances of 5% for substantial magnitudes		likely trivial	possibly +ive	Non-clinical inference, based on threshold chances of 5% for substantial magnitudes		#VALUE!						Non-clinical inference, based on threshold chances of 5% for substantial magnitudes			very likely +ive	Non-clinical inference, based on threshold chances of 5% for substantial magnitudes		#VALUE!
	Clinical inference, based on threshold chances of harm and benefit of 5% and 5%			possibly beneficial	Clinical inference, based on threshold chances of harm and benefit of 5% and 5%		#VALUE!						Clinical inference, based on threshold chances of harm and benefit of 5% and 5%			very likely beneficial	Clinical inference, based on threshold chances of harm and benefit of 5% and 5%		#VALUE!
	Odds ratio for benefit/harm			252.143	Odds ratio for benefit/harm		#VALUE!						Odds ratio for benefit/harm			1102.74	Odds ratio for benefit/harm		#VALUE!
	Clinical inference as above, but declaring beneficial when odds ratio of benefit/harm is >1			possibly beneficial	Clinical inference as above, but declaring beneficial when odds ratio of benefit/harm is >1		#VALUE!						Clinical inference as above, but declaring beneficial when odds ratio of benefit/harm is >1			very likely beneficial	Clinical inference as above, but declaring beneficial when odds ratio of benefit/harm is >1		#VALUE!
		Individ. differences or responses as an SD	0.0876961	0.696116		Individ. diffs or responses as an SD	0.74399							Individual differences or responses as a CV		579.74		Individual diffs or responses as a CV	20.0564
	Confidence limits (approx.)	lower	-0.303159	0.38803	Confidence limits (approx.)	lower	0.500034						Confidence limits (approx.)	lower		269.035	Confidence limits (approx.)	lower	11.8288
		upper	0.327547	0.904758		upper	0.925748							upper		975.265		upper	26.2483
	Raw Data				Raw Data								Log-transformed Data			Dependent	Log-transformed Data		Dependent
	Difference in group means in standardized units				Adjusted difference or effect of ΔVO2max in standardized units								Difference in group means as a factor			B-A	Adjusted difference or effect of ΔVO2max as a factor		B-A
														Confidence level (%)		90		Confidence level (%)	90
														Degrees of freedom		19.1545		Degrees of freedom	22.1789
														Diff. in means as factor		2.37816		Diff. in means as factor	1.08279
													Confidence limits	lower		1.13008	Confidence limits	lower	1.00019
														upper		5.00465		upper	1.17221
														"´¤¸"		2.10442		"´¤¸"	1.08258
													Thresholds for inferences	> or beneficial			Thresholds for inferences	> or beneficial
														< or harmful				< or harmful
													Chances (% and qualitative) that the true value of the statistic is…	a substantial increase (>) or beneficial		#VALUE!	Chances (% and qualitative) that the true value of the statistic is…	a substantial increase (>) or beneficial	#VALUE!
																#VALUE!			#VALUE!
														trivial		#VALUE!		trivial	#VALUE!
																#VALUE!			#VALUE!
														a substantial decrease (<) or harmful		#VALUE!		a substantial decrease (<) or harmful	#VALUE!
																#VALUE!			#VALUE!
													Non-clinical inference, based on threshold chances of 5% for substantial magnitudes			#VALUE!	Non-clinical inference, based on threshold chances of 5% for substantial magnitudes		#VALUE!
													Clinical inference, based on threshold chances of harm and benefit of 5% and 5%			#VALUE!	Clinical inference, based on threshold chances of harm and benefit of 5% and 5%		#VALUE!
													Odds ratio for benefit/harm			#VALUE!	Odds ratio for benefit/harm		#VALUE!
													Clinical inference as above, but declaring beneficial when odds ratio of benefit/harm is >1			#VALUE!	Clinical inference as above, but declaring beneficial when odds ratio of benefit/harm is >1		#VALUE!
														Individual differences or responses as a factor SD		6.7974		Individ. diffs or responses as a factor SD	1.20056
													Confidence limits (approx.)	lower		3.69035	Confidence limits (approx.)	lower	1.11829
														upper		10.7526		upper	1.26248
	Raw Data		Predictor	Dependent	Raw Data		Dependent						Log-transformed Data			Dependent	Log-transformed Data		Dependent
	Difference in group means in standardized units		B-A	B-A	Adjusted difference or effect of ΔVO2max in standardized units		B-A						Difference in group means in standardized units			B-A	Adjusted difference or effect of ΔVO2max in standardized units		B-A
		Confidence level (%)	90	90		Confidence level (%)	90							Confidence level (%)		90		Confidence level (%)	90
		Degrees of freedom	37.9677	26.6108		Degrees of freedom	18							Degrees of freedom		19.1545		Degrees of freedom	22.1789
		Standardized difference in means	0.311981	0.782631		Standardized difference in means	#DIV/0!							Standardized difference in means		6.79247		Standardized difference in means	1.13966
	Confidence limits	lower	-0.207817	-0.0979033	Confidence limits	lower	#DIV/0!						Confidence limits	lower		0.958785	Confidence limits	lower	0.00278053
		upper	0.831779	1.66317		upper	#DIV/0!							upper		12.6262		upper	2.27654
		"±"	0.519798	0.880534		"±"	#DIV/0!							"±"		5.83369		"±"	1.13688
	Thresholds for inferences	+ive or beneficial			Thresholds for inferences	+ive or beneficial							Thresholds for inferences	+ive or beneficial			Thresholds for inferences	+ive or beneficial
		-ive or beneficial				-ive or beneficial								-ive or beneficial				-ive or beneficial
	Chances (% and qualitative) that the true value of the statistic is…	substantially positive (+ive) or beneficial	#VALUE!	#VALUE!	Chances (% and qualitative) that the true value of the statistic is…	substantially positive (+ive) or beneficial	#VALUE!						Chances (% and qualitative) that the true value of the statistic is…	substantially positive (+ive) or beneficial		#VALUE!	Chances (% and qualitative) that the true value of the statistic is…	substantially positive (+ive) or beneficial	#VALUE!
			#VALUE!	#VALUE!			#VALUE!									#VALUE!			#VALUE!
		trivial	#VALUE!	#VALUE!		trivial	#VALUE!							trivial		#VALUE!		trivial	#VALUE!
			#VALUE!	#VALUE!			#VALUE!									#VALUE!			#VALUE!
		substantially negative (-ive) or beneficial	#VALUE!	#VALUE!		substantially negative (-ive) or beneficial	#VALUE!							substantially negative (-ive) or beneficial		#VALUE!		substantially negative (-ive) or beneficial	#VALUE!
			#VALUE!	#VALUE!			#VALUE!									#VALUE!			#VALUE!
	Non-clinical inference, based on threshold chances of 5% for substantial magnitudes		#VALUE!	#VALUE!	Non-clinical inference, based on threshold chances of 5% for substantial magnitudes		#VALUE!						Non-clinical inference, based on threshold chances of 5% for substantial magnitudes			#VALUE!	Non-clinical inference, based on threshold chances of 5% for substantial magnitudes		#VALUE!
	Clinical inference, based on threshold chances of harm and benefit of 5% and 5%		#VALUE!	#VALUE!	Clinical inference, based on threshold chances of harm and benefit of 5% and 5%		#VALUE!						Clinical inference, based on threshold chances of harm and benefit of 5% and 5%			#VALUE!	Clinical inference, based on threshold chances of harm and benefit of 5% and 5%		#VALUE!
	Odds ratio for benefit/harm		#VALUE!	#VALUE!	Odds ratio for benefit/harm		#VALUE!						Odds ratio for benefit/harm			#VALUE!	Odds ratio for benefit/harm		#VALUE!
	Clinical inference as above, but declaring beneficial when odds ratio of benefit/harm is >1		#VALUE!	#VALUE!	Clinical inference as above, but declaring beneficial when odds ratio of benefit/harm is >1		#VALUE!						Clinical inference as above, but declaring beneficial when odds ratio of benefit/harm is >1			#VALUE!	Clinical inference as above, but declaring beneficial when odds ratio of benefit/harm is >1		#VALUE!
		SD for standardizing	0.372772	0.372772		SD for standardizing	#DIV/0!							SD for standardizing	0.447938	12.7542		SD for standardizing	6.97953
		Individ. diffs or responses as stdzd SD	0.235254	1.8674		Individ. diffs or responses as stdzd SD	#DIV/0!							Individ. diffs or responses as stdzd SD		15.0267		Individ. diffs or responses as stdzd SD	2.61896
	Confidence limits (approx.)	lower	-0.813256	1.04093	Confidence limits (approx.)	lower	#DIV/0!						Confidence limits (approx.)	lower		10.2376	Confidence limits (approx.)	lower	1.60182
		upper	0.878678	2.42711		upper	#DIV/0!							upper		18.6225		upper	3.33948
	Raw Data		Predictor	Dependent			Dependent						Log-transformed Data			Dependent			Dependent
	Ratio of group SDs (for inferences about individual differences or responses)		B/A ratio	B/A ratio	Ratio of SDs after adjustment (for inferences about indiv. diffs or responses)		B/A ratio						Ratio of group SDs (for inferences about individual differences or responses)			B/A ratio	Ratio of SDs after adjustment (for inferences about indiv. diffs or responses)		B/A ratio
		Confidence level (%)	90	90		Confidence level (%)	90							Confidence level (%)		90		Confidence level (%)	90
		Ratio of SD	1.02959	2.1872		Ratio of SD	#DIV/0!							Ratio of SD		15.6847		Ratio of SD	2.91162
	Confidence limits	lower	0.699212	1.48537	Confidence limits	lower	#DIV/0!						Confidence limits	lower		10.6518	Confidence limits	lower	1.95539
		upper	1.51607	3.22065		upper	#DIV/0!							upper		23.0958		upper	4.33548
		"´¤¸"	1.4725	1.4725		"´¤¸"	#DIV/0!							"´¤¸"		1.4725		"´¤¸"	1.48903
	Threshold ratio for	substantially >			Threshold ratio for	substantially >							Threshold ratio for	substantially >			Threshold ratio for	substantially >
		substantially <				substantially <								substantially <				substantially <
	Chances (% and qualitative) that the true value of the statistic is…	greater than threshold for >	#VALUE!	#VALUE!	Chances (% and qualitative) that the true value of the statistic is…	greater than threshold	#DIV/0!						Chances (% and qualitative) that the true value of the statistic is…	greater than threshold for >		#VALUE!	Chances (% and qualitative) that the true value of the statistic is…	greater than threshold	#VALUE!
			#VALUE!	#VALUE!			#DIV/0!									#VALUE!			#VALUE!
		trivial	#VALUE!	#VALUE!		trivial	#DIV/0!							trivial		#VALUE!		trivial	#VALUE!
			#VALUE!	#VALUE!			#DIV/0!									#VALUE!			#VALUE!
		less than threshold for <	#VALUE!	#VALUE!		less than threshold	#DIV/0!							less than threshold for <		#VALUE!		less than threshold	#VALUE!
			#VALUE!	#VALUE!			#DIV/0!									#VALUE!			#VALUE!
			#VALUE!	#VALUE!	Non-clinical inference, based on threshold chances of 5% for substantial magnitudes		#DIV/0!						Non-clinical inference, based on threshold chances of 5% for substantial magnitudes			#VALUE!	Non-clinical inference, based on threshold chances of 5% for substantial magnitudes		#VALUE!
													Log-transformed Data			Dependent	Log-transformed Data		Dependent
													Difference in group means in log units		B-A	B-A	Outcomes in log units		B-A
														Confidence level (%)	90	90		Confidence level (%)	90
														Degrees of freedom	37.1274	19.1545		Degrees of freedom	22.1789
														Difference in means	0.0669245	86.6326		Difference in means	7.9543
													Confidence limits	lower	-0.146702	12.2285	Confidence limits	lower	0.0194068
														upper	0.280551	161.037		upper	15.8892
														"±"	0.213627	74.4041		"±"	7.93489
													Threshold for clinical chances	+ ive	#VALUE!	#VALUE!	Threshold for clinical chances	+ ive	#VALUE!
														- ive	#VALUE!	#VALUE!		- ive	#VALUE!
													Chances (% and qualitative) that the true value of the statistic is…	+ ive	#VALUE!	#VALUE!	Chances (% and qualitative) that the true value of the statistic is…	+ ive	#VALUE!
															#VALUE!	#VALUE!			#VALUE!
														trivial	#VALUE!	#VALUE!		trivial	#VALUE!
															#VALUE!	#VALUE!			#VALUE!
														- ive	#VALUE!	#VALUE!		- ive	#VALUE!
															#VALUE!	#VALUE!			#VALUE!
														Indiv. differences as SD	-0.221726	191.654		Indiv. differences as SD	18.2791
													Confidence limits (approx.)	lower	-0.414227	130.572	Confidence limits (approx.)	lower	11.1799
														upper	0.270664	237.515		upper	23.308

## Sheet: B-A plus C
	A SPREADSHEET TO COMPARE MEANS OF THREE GROUPS
	Do not use this sheet when the groups consist of the same subjects in three conditions or treatments.
	Use instead three copies of the post-only crossover spreadsheet, which applies to such data whether or not there were crossed-over conditions or treatments.
	For such data, use the SD of the control or reference treatment for standardiziing. Do not use the harmonic mean of the three conditions.
	This spreadsheet is also suitable for analysis of a post-only parallel-groups controlled trial, but use the SD of the control or reference condition or treatment, not the harmonic mean of the three conditions or treatments.
	If you have pretests, use three copies of the pre-post parallel-groups spreadsheet, which allows for adjustment with the pretest and an additional predictor, and use the pre-test SD of all groups combined.
	The example data represent an imaginary relationship between a dependent (Y, power output in Watts) and a predictor (X, maximum oxygen uptake in L/min) for three groups (e.g., athletes in three sports).
	Replace values of the cells in blue (raw data, not transformed data). Useful statistics are in red; don't touch these cells or cells with values in black.
	You may change cells in plum, but remember to "control-z" or otherwise undo to restore the formulae in these cells.
	If you have less observations than shown here, select the entire row(s) and hit the Delete key rather than right-click deleting the rows(s) entirely. Do exactly the same deletion of rows in the other spreadsheets.
	If you have more observations, select entire row(s) and right-click COPY and right-click INSERT them anywhere below (but NOT including) the first row of the group. Do exactly the same insertion of rows in the other spreadsheets.
	If you include the first row, you will corrupt the background calculations. You can delete or clear the first row, though.
	Double-click on one of the mean or SD cells to check that you have done this operation properly. Colored boxes should enclose all your data.
	Missing values can be blanks, periods, or any non-numeric character(s). The effects columns have code to prevent blanks being treated as zeros.
	But missing X values must be blank or the graphs are corrupted.
	Also, set missing adjusted values to blank or they plot as zeros.																			Right-click the dependent axis of this graph
	Do NOT use cut (Ctrl+X) or drag to replace or move data.							Right-click the dependent axis of this graph												to set a minimum value and decimal places, if necessary.
	Instead, copy (Ctrl+C), then paste (Ctrl+V) onto existing data or into blank cells.							to set a minimum value, if necessary.
	Insertion or deletion of rows corrupts the size of some comment boxes. Right-click/Edit comment to fix.
	Hover cursor for comment on individual differences and responses.
	Blocks of cells requiring some input of data are highlighted in bright yellow.
	Pale yellow indicates optional modification or input.
		Insert threshold value for smallest	Threshold for opposite or beneficial
		important or harmful effect	effect (provided automatically)
	Raw			(for analysis of raw data)
	Percent			(for analysis of log-transformed data)
	Factor			(for analysis of log-transformed data)
	Standardized			(for analysis of raw or log-transformed data)
			Threshold for important or harmful	Threshold for opposite or beneficial
			effect via standardization	effect via standardization
		Unadj.	Adj.	Adj.	Unadj.
	Raw
	Percent
	Factor
	The above are provided when you insert a threshold standardized value.
			Confidence level (%)	90
			Number of independent inferences	1
			Confidence level for multiple inferences (%)	90
			Maximum risk of harm (%)	0.5		Adjusted to VO2 =	3.53685											Adjusted to VO2 =	125.084
			Minimum chance of benefit (%)	25		Mean VO2	3.53685											Mean VO2	125.084
			Benefit/harm odds ratio	66		SD VO2	0.334554											SD VO2	9.64093
						Show effects for ΔVO2 =												Show effects for ΔVO2 =
				Unadjusted			Adjusted									Unadjusted			Adjusted
	Raw Data		Predictor	Dependent			Dependent						Log-transformed Data		Predictor	Dependent			Dependent
	Group	Name	VO2	Power			Power	Right-click the axes of the above graph to set					Group	Name	VO2	Power			Power		Right-click the axes of the above graph to set
	A	Alex	2.69885	307			307	minimum values and decimal places, if necessary.					A	Alex	99.2827	572.685			572.685		minimum values and decimal places, if necessary.
	A	Alexis	3.06839	365.735			365.735						A	Alexis	112.115	590.191			590.191
	A	Ari	2.98852	250.75			250.75						A	Ari	109.478	552.446			552.446
	A	Ariel	3.15072	298.85			298.85						A	Ariel	114.763	569.994			569.994
	A	Ashley	3.32019	342.291			342.291						A	Ashley	120.002	583.566			583.566
	A	Aubrey	3.30528	325.825			325.825						A	Aubrey	119.552	578.636			578.636
	A	August	2.90544	263.713			263.713						A	August	106.658	557.486			557.486
	A	Austin	2.63965	198.427			198.427						A	Austin	97.0645	529.042			529.042
	A	Avery	2.93964	278.822			278.822						A	Avery	107.829	563.057			563.057
	A	Bailey	2.58412	230.677			230.677						A	Bailey	94.9386	544.102			544.102
	A	Bernie	2.99421	300.996			300.996						A	Bernie	109.668	570.71			570.71
	A	Blake	3.65566	394.902			394.902						A	Blake	129.628	597.864			597.864
	A	Cameron	3.08361	308.395			308.395						A	Cameron	112.61	573.138			573.138
	A	Casey	3.1903	358.614			358.614						A	Casey	116.012	588.225			588.225
	A	Cassidy	3.00587	314.073			314.073						A	Cassidy	110.057	574.963			574.963
	A	Chris	2.42587	222.42			222.42						A	Chris	88.619	540.457			540.457
	A	Cimarron	2.59663	296.311			296.311						A	Cimarron	95.4216	569.141			569.141
	A	Corey	2.84631	272.427			272.427						A	Corey	104.602	560.737			560.737
	A	Courtney	3.47153	329.886			329.886						A	Courtney	124.459	579.875			579.875
	A	Dakota	2.74131	326.107			326.107						A	Dakota	100.843	578.722			578.722
		mean	2.9806	299.311		mean, or effect of DX	365.422	±	26.9103	90% confidence limits				mean	108.68	568.752		mean, or effect of DX	588.839	±	8.73253	90% confidence limits
		SD	0.316243	49.847		SEE	33.6386							SD	10.5851	17.4416		SEE	11.9901
		SE	0.070714	11.1461		SE of effect	15.5186							SE	2.3669	3.90007		SE of effect	5.03588
		deg. freedom	19	19		deg. freedom	18							deg. freedom	19	19		deg. freedom	18
		n	20	20		standardized effect of DX	-	-	-	90% confidence limits				n	20	20		effect of DX (%)	-	-	-	approx. 90% confidence limits
														back-transformed mean	2.96478	295.16		mean, or effect of DX as a factor	360.825	´¤¸	1.09125	90% confidence limits
			Pearson correlation	0.754032										SD as a CV (%)	11.1656	19.0551		SEE as a CV (%)	12.7386
		90% confidence limits	lower	0.52506										SD as ´¤¸ factor	1.11166	1.19055		SEE as ´¤¸ factor	1.12739
			upper	0.881213														standardized effect of DX	-	-	-	90% confidence limits
			approx. ±	0.178077											Pearson correlation	0.743165
														90% confidence limits	lower	0.50692
															upper	0.875566
															approx. ±	0.184323
	Group	Name	VO2	Power			Power						Group	Name	VO2	Power			Power
	B	Kade	4.48266	444.025			444.025						B	Kade	150.022	609.588			609.588
	B	Kai	4.03957	378.739			378.739						B	Kai	139.614	593.685			593.685
	B	Kelly	4.16892	481.039			481.039						B	Kelly	142.766	617.595			617.595
	B	Kerry	4.12112	417.488			417.488						B	Kerry	141.613	603.426			603.426
	B	Kim	4.47988	458.696			458.696						B	Kim	149.96	612.839			612.839
	B	Kylie	3.98734	349.169			349.169						B	Kylie	138.312	585.556			585.556
	B	Lauren	4.30801	439.352			439.352						B	Lauren	146.048	608.53			608.53
	B	Lee	4.61048	548.722			548.722						B	Lee	152.833	630.759			630.759
	B	Leigh	3.66944	434.659			434.659						B	Leigh	130.004	607.456			607.456
	B	Leslie	3.77964	260.98			260.98						B	Leslie	132.963	556.444			556.444
	B	Lindsay	4.08194	411.868			411.868						B	Lindsay	140.657	602.07			602.07
	B	Logan	4.49401	530.715			530.715						B	Logan	150.274	627.422			627.422
	B	Madison	4.26929	435.854			435.854						B	Madison	145.145	607.731			607.731
	B	Morgan	4.20363	460.435			460.435						B	Morgan	143.595	613.217			613.217
	B	Pat	3.70716	351.2			351.2						B	Pat	131.027	586.136			586.136
	B	Reilly	3.88431	380.759			380.759						B	Reilly	135.694	594.217			594.217
	B	Riley	3.38502	398.442			398.442						B	Riley	121.936	598.756			598.756
	B	Robin	4.0428	271.93			271.93						B	Robin	139.694	560.555			560.555
	B	Robyn	3.69834	309.96			309.96						B	Robyn	130.788	573.644			573.644
	B	Rory	3.78116	431.345			431.345						B	Rory	133.003	606.691			606.691
		mean	4.05974	409.769		mean, or effect of DX	334.276	±	44.7864	90% confidence limits				mean	139.797	599.816		mean, or effect of DX	579.701	±	13.5015	90% confidence limits
		SD	0.328072	75.39		SEE	60.2598							SD	8.16738	19.6158		SEE	16.5696
		SE	0.0733591	16.8577		SE of effect	25.8274							SE	1.82628	4.38622		SE of effect	7.78603
		deg. freedom	19	19		deg. freedom	18							deg. freedom	19	19		deg. freedom	18
		n	20	20		standardized effect of DX	-	-	-	90% confidence limits				n	20	20		effect of DX (%)	-	-	-	approx. 90% confidence limits
														back-transformed mean	4.04699	402.686		mean, or effect of DX as a factor	329.312	´¤¸	1.14455	90% confidence limits
			Pearson correlation	0.628278										SD as a CV (%)	8.51018	21.6719		SEE as a CV (%)	18.0214
		90% confidence limits	lower	0.327147										SD as ´¤¸ factor	1.0851	1.21672		SEE as ´¤¸ factor	1.18021
			upper	0.813571														standardized effect of DX	-	-	-	90% confidence limits
			approx. ±	0.243212											Pearson correlation	0.569233
														90% confidence limits	lower	0.242521
															upper	0.779981
															approx. ±	0.26873
		Three groups combined:	VO2			For plotting chosen VO2:								Three groups combined:	VO2			For plotting chosen VO2:
		mean	3.53685			Grand max	548.722	Value of VO2	3.53685					mean	125.084			Grand max	630.759	Value of VO2	125.084
		SD	0.334554			Grand min	186.372		3.53685					SD	9.64093			Grand min	522.774		125.084
		n	60		For bar graph:	Means		SD+		SD-				n	60		For bar graph:	Means		SD+		SD-
						Unadjusted	Adjusted	Unadj	Adj	Unadj	Adj			back-transformed mean	3.49328			Unadjusted	Adjusted	Unadj	Adj	Unadj	Adj
					A	299.311	365.422	49.847	33.6386	49.847	33.6386			SD as a CV (%)	10.121		A	295.16	360.825	56.2431	45.9639	47.2412	40.7703
					B	409.769	334.276	75.39	60.2598	75.39	60.2598			SD as ´¤¸ factor	1.10121		B	402.686	329.312	87.2697	59.3466	71.7255	50.2846
					C	352.555	348	79.8249	64.6817	79.8249	64.6817						C	342.746	335.06	99.0837	82.4648	76.8634	66.1773
		Choose group SDs for Stdizing	VO2	Power			Power							Choose group SDs for Stdizing	VO2	Power			Power
	A												A	0
	B												B	0
		Or insert your own SD here:	0.34749	68.1523			50.6993							or insert your own SD here (log-transformed)	9.91321	21.1587			16.5557
		with its sample size:	9999	9999			9999							with its sample size	9999	9999			9999
		and its matching mean:												Adjusted SD for stdizing	9.91395	21.1602		Adjusted SD for Stdizing	16.5569
		Adjusted SD for stdizing	0.347516	68.1574		Adjusted SD for Stdizing	50.7031							Adjusted SD as a CV (%)	10.422	23.5657		Adjusted SD as a CV (%)	18.0065
														Adjusted SD as ´/¸ factor	1.10422	1.23566		Adjusted SD as ´/¸ factor	1.18006
		Differences in means				Differences in means
		Raw difference	1.07913	110.458		Raw difference	-31.146							Differences in means				Differences in means
		Standardized difference	3.10527	1.62063		Standardized difference	-0.614281							Log-transformed diff.	31.1172	31.064		Log-transformed diff.	-9.13855
		degrees of freedom	37.9489	32.947		degrees of freedom	29.4984							Difference (%)	36.5024	36.4298		Difference (%)	-8.73342
		SE	0.101892	20.2094		SE	30.1311							Difference as a factor	1.36502	1.3643		Difference as a factor	0.912666
														Standardized difference	3.13873	1.46804		Standardized difference	-0.551947
														Degrees of freedom	35.7031	37.4874		Degrees of freedom	30.8169
														SE	2.98957	5.86937		SE	9.27267
	Raw Data		Predictor	Dependent	Raw Data		Dependent						Log-transformed Data			Dependent	Log-transformed Data		Dependent
	Difference in group means in raw units		B-A	B-A	Adjusted diffs or effect of ΔVO2 in raw units		B-A						Difference in group means (%)			B-A	Adjusted difference or effect of ΔVO2 (%)		B-A
		Confidence level (%)	90	90		Confidence level (%)	90							Confidence level (%)		90		Confidence level (%)	90
		Degrees of freedom	37.9489	32.947		Degrees of freedom	29.4984							Degrees of freedom		37.4874		Degrees of freedom	30.8169
		Difference in means	1.07913	110.458		Difference in means	-31.146							Difference in means (%)		36.4298		Difference in means (%)	-8.73342
	Confidence limits	lower	0.90723	76.2254	Confidence limits	lower	-82.3426						Confidence limits (approx.)	lower		23.5676	Confidence limits (approx.)	lower	-22.0238
		upper	1.25103	144.69		upper	20.0507							upper		50.6308		upper	6.82223
		"±"	0.171902	34.2324		"±"	51.1966							"±" approx.		13.5316		"±" approx.	14.423
	Thresholds for inferences	+ive or beneficial	?		Thresholds for inferences	+ive or beneficial							Thresholds for inferences	+ive or beneficial			Thresholds for inferences	+ive or beneficial
		-ive or beneficial	-?			-ive or beneficial								-ive or beneficial				-ive or beneficial
	Chances (% and qualitative) that the true value of the statistic is…	substantially positive (+ive) or beneficial	#VALUE!	#VALUE!	Chances (% and qualitative) that the true value of the statistic is…	substantially positive (+ive) or beneficial	#VALUE!						Chances (% and qualitative) that the true value of the statistic is…	substantially positive (+ive) or beneficial		#VALUE!	Chances (% and qualitative) that the true value of the statistic is…	substantially positive (+ive) or beneficial	#VALUE!
			#VALUE!	#VALUE!			#VALUE!									#VALUE!			#VALUE!
		trivial	#VALUE!	#VALUE!		trivial	#VALUE!							trivial		#VALUE!		trivial	#VALUE!
			#VALUE!	#VALUE!			#VALUE!									#VALUE!			#VALUE!
		substantially negative (-ive) or beneficial	#VALUE!	#VALUE!		substantially negative (-ive) or beneficial	#VALUE!							substantially negative (-ive) or beneficial		#VALUE!		substantially negative (-ive) or beneficial	#VALUE!
			#VALUE!	#VALUE!			#VALUE!									#VALUE!			#VALUE!
	Non-clinical inference, based on threshold chances of 5% for substantial magnitudes		#VALUE!	#VALUE!	Non-clinical inference, based on threshold chances of 5% for substantial magnitudes		#VALUE!						Non-clinical inference, based on threshold chances of 5% for substantial magnitudes			#VALUE!	Non-clinical inference, based on threshold chances of 5% for substantial magnitudes		#VALUE!
	Clinical inference, based on threshold chances of harm and benefit of 0.5% and 25%			#VALUE!	Clinical inference, based on threshold chances of harm and benefit of 0.5% and 25%		#VALUE!						Clinical inference, based on threshold chances of harm and benefit of 0.5% and 25%			#VALUE!	Clinical inference, based on threshold chances of harm and benefit of 0.5% and 25%		#VALUE!
	Odds ratio for benefit/harm			#VALUE!	Odds ratio for benefit/harm		#VALUE!						Odds ratio for benefit/harm			#VALUE!	Odds ratio for benefit/harm		#VALUE!
	Clinical inference as above, but declaring beneficial when odds ratio of benefit/harm is >66			#VALUE!	Clinical inference as above, but declaring beneficial when odds ratio of benefit/harm is >66		#VALUE!						Clinical inference as above, but declaring beneficial when odds ratio of benefit/harm is >66			#VALUE!	Clinical inference as above, but declaring beneficial when odds ratio of benefit/harm is >66		#VALUE!
		Individ. differences or responses as an SD	0.087302	56.559		Individ. diffs or responses as an SD	49.9969							Individual differences or responses as a CV		9.39114		Individual diffs or responses as a CV	12.1158
	Confidence limits (approx.)	lower	-0.266055	-10.5545	Confidence limits (approx.)	lower	20.3546						Confidence limits (approx.)	lower		-12.5943	Confidence limits (approx.)	lower	-6.06402
		upper	0.293306	80.6799		upper	67.7132							upper		20.3246		upper	18.9353
	Raw Data				Raw Data								Log-transformed Data			Dependent	Log-transformed Data		Dependent
	Difference in group means in standardized units				Adjusted difference or effect of ΔVO2 in standardized units								Difference in group means as a factor			B-A	Adjusted difference or effect of ΔVO2 as a factor		B-A
														Confidence level (%)		90		Confidence level (%)	90
														Degrees of freedom		37.4874		Degrees of freedom	30.8169
														Diff. in means as factor		1.3643		Diff. in means as factor	0.912666
													Confidence limits	lower		1.23568	Confidence limits	lower	0.779762
														upper		1.50631		upper	1.06822
														"´¤¸"		1.10409		"´¤¸"	1.17044
													Thresholds for inferences	> or beneficial			Thresholds for inferences	> or beneficial
														< or harmful				< or harmful
													Chances (% and qualitative) that the true value of the statistic is…	a substantial increase (>) or beneficial		#VALUE!	Chances (% and qualitative) that the true value of the statistic is…	a substantial increase (>) or beneficial	#VALUE!
																#VALUE!			#VALUE!
														trivial		#VALUE!		trivial	#VALUE!
																#VALUE!			#VALUE!
														a substantial decrease (<) or harmful		#VALUE!		a substantial decrease (<) or harmful	#VALUE!
																#VALUE!			#VALUE!
													Non-clinical inference, based on threshold chances of 5% for substantial magnitudes			#VALUE!	Non-clinical inference, based on threshold chances of 5% for substantial magnitudes		#VALUE!
													Clinical inference, based on threshold chances of harm and benefit of 0.5% and 25%			#VALUE!	Clinical inference, based on threshold chances of harm and benefit of 0.5% and 25%		#VALUE!
													Odds ratio for benefit/harm			#VALUE!	Odds ratio for benefit/harm		#VALUE!
													Clinical inference as above, but declaring beneficial when odds ratio of benefit/harm is >66			#VALUE!	Clinical inference as above, but declaring beneficial when odds ratio of benefit/harm is >66		#VALUE!
														Individual differences or responses as a factor SD		1.09391		Individ. diffs or responses as a factor SD	1.12116
													Confidence limits (approx.)	lower		0.874057	Confidence limits (approx.)	lower	0.93936
														upper		1.20325		upper	1.18935
	Raw Data		Predictor	Dependent	Raw Data		Dependent						Log-transformed Data			Dependent	Log-transformed Data		Dependent
	Difference in group means in standardized units		B-A	B-A	Adjusted difference or effect of ΔVO2 in standardized units		B-A						Difference in group means in standardized units			B-A	Adjusted difference or effect of ΔVO2 in standardized units		B-A
		Confidence level (%)	90	90		Confidence level (%)	90							Confidence level (%)		90		Confidence level (%)	90
		Degrees of freedom	37.9489	32.947		Degrees of freedom	29.4984							Degrees of freedom		37.4874		Degrees of freedom	30.8169
		Standardized difference in means	3.10527	1.62063		Standardized difference in means	-0.614281							Standardized difference in means		1.46804		Standardized difference in means	-0.551947
	Confidence limits	lower	2.61061	1.11837	Confidence limits	lower	-1.62401						Confidence limits	lower		1.00008	Confidence limits	lower	-1.50249
		upper	3.59993	2.12288		upper	0.395452							upper		1.936		upper	0.398599
		"±"	0.494658	0.502255		"±"	1.00973							"±"		0.467961		"±"	0.950546
	Thresholds for inferences	+ive or beneficial			Thresholds for inferences	+ive or beneficial							Thresholds for inferences	+ive or beneficial			Thresholds for inferences	+ive or beneficial
		-ive or beneficial				-ive or beneficial								-ive or beneficial				-ive or beneficial
	Chances (% and qualitative) that the true value of the statistic is…	substantially positive (+ive) or beneficial	#VALUE!	#VALUE!	Chances (% and qualitative) that the true value of the statistic is…	substantially positive (+ive) or beneficial	#VALUE!						Chances (% and qualitative) that the true value of the statistic is…	substantially positive (+ive) or beneficial		#VALUE!	Chances (% and qualitative) that the true value of the statistic is…	substantially positive (+ive) or beneficial	#VALUE!
			#VALUE!	#VALUE!			#VALUE!									#VALUE!			#VALUE!
		trivial	#VALUE!	#VALUE!		trivial	#VALUE!							trivial		#VALUE!		trivial	#VALUE!
			#VALUE!	#VALUE!			#VALUE!									#VALUE!			#VALUE!
		substantially negative (-ive) or beneficial	#VALUE!	#VALUE!		substantially negative (-ive) or beneficial	#VALUE!							substantially negative (-ive) or beneficial		#VALUE!		substantially negative (-ive) or beneficial	#VALUE!
			#VALUE!	#VALUE!			#VALUE!									#VALUE!			#VALUE!
	Non-clinical inference, based on threshold chances of 5% for substantial magnitudes		#VALUE!	#VALUE!	Non-clinical inference, based on threshold chances of 5% for substantial magnitudes		#VALUE!						Non-clinical inference, based on threshold chances of 5% for substantial magnitudes			#VALUE!	Non-clinical inference, based on threshold chances of 5% for substantial magnitudes		#VALUE!
	Clinical inference, based on threshold chances of harm and benefit of 0.5% and 25%		#VALUE!	#VALUE!	Clinical inference, based on threshold chances of harm and benefit of 0.5% and 25%		#VALUE!						Clinical inference, based on threshold chances of harm and benefit of 0.5% and 25%			#VALUE!	Clinical inference, based on threshold chances of harm and benefit of 0.5% and 25%		#VALUE!
	Odds ratio for benefit/harm		#VALUE!	#VALUE!	Odds ratio for benefit/harm		#VALUE!						Odds ratio for benefit/harm			#VALUE!	Odds ratio for benefit/harm		#VALUE!
	Clinical inference as above, but declaring beneficial when odds ratio of benefit/harm is >66		#VALUE!	#VALUE!	Clinical inference as above, but declaring beneficial when odds ratio of benefit/harm is >66		#VALUE!						Clinical inference as above, but declaring beneficial when odds ratio of benefit/harm is >66			#VALUE!	Clinical inference as above, but declaring beneficial when odds ratio of benefit/harm is >66		#VALUE!
		SD for standardizing	0.347516	68.1574		SD for standardizing	50.7031							SD for standardizing	9.91395	21.1602		SD for standardizing	16.5569
		Individ. diffs or responses as stdzd SD	0.251217	0.829829		Individ. diffs or responses as stdzd SD	0.986071							Individ. diffs or responses as stdzd SD		0.42419		Individ. diffs or responses as stdzd SD	0.69072
	Confidence limits (approx.)	lower	-0.76559	-0.154855	Confidence limits (approx.)	lower	0.401447						Confidence limits (approx.)	lower		-0.636143	Confidence limits (approx.)	lower	-0.377828
		upper	0.844007	1.18373		upper	1.33548							upper		0.874387		upper	1.04735
	Raw Data		Predictor	Dependent			Dependent						Log-transformed Data			Dependent			Dependent
	Ratio of group SDs (for inferences about individual differences or responses)		B/A ratio	B/A ratio	Ratio of SDs after adjustment (for inferences about indiv. diffs or responses)		B/A ratio						Ratio of group SDs (for inferences about individual differences or responses)			B/A ratio	Ratio of SDs after adjustment (for inferences about indiv. diffs or responses)		B/A ratio
		Confidence level (%)	90	90		Confidence level (%)	90							Confidence level (%)		90		Confidence level (%)	90
		Ratio of SD	1.03741	1.51243		Ratio of SD	1.79139							Ratio of SD		1.12465		Ratio of SD	1.38193
	Confidence limits	lower	0.70452	1.02712	Confidence limits	lower	1.20306						Confidence limits	lower		0.763772	Confidence limits	lower	0.928078
		upper	1.52758	2.22705		upper	2.66743							upper		1.65605		upper	2.05773
		"´¤¸"	1.4725	1.4725		"´¤¸"	1.48903							"´¤¸"		1.4725		"´¤¸"	1.48903
	Threshold ratio for	substantially >			Threshold ratio for	substantially >							Threshold ratio for	substantially >			Threshold ratio for	substantially >
		substantially <				substantially <								substantially <				substantially <
	Chances (% and qualitative) that the true value of the statistic is…	greater than threshold for >	#VALUE!	#VALUE!	Chances (% and qualitative) that the true value of the statistic is…	greater than threshold	#VALUE!						Chances (% and qualitative) that the true value of the statistic is…	greater than threshold for >		#VALUE!	Chances (% and qualitative) that the true value of the statistic is…	greater than threshold	#VALUE!
			#VALUE!	#VALUE!			#VALUE!									#VALUE!			#VALUE!
		trivial	#VALUE!	#VALUE!		trivial	#VALUE!							trivial		#VALUE!		trivial	#VALUE!
			#VALUE!	#VALUE!			#VALUE!									#VALUE!			#VALUE!
		less than threshold for <	#VALUE!	#VALUE!		less than threshold	#VALUE!							less than threshold for <		#VALUE!		less than threshold	#VALUE!
			#VALUE!	#VALUE!			#VALUE!									#VALUE!			#VALUE!
			#VALUE!	#VALUE!	Non-clinical inference, based on threshold chances of 5% for substantial magnitudes		#VALUE!						Non-clinical inference, based on threshold chances of 5% for substantial magnitudes			#VALUE!	Non-clinical inference, based on threshold chances of 5% for substantial magnitudes		#VALUE!
													Log-transformed Data			Dependent	Log-transformed Data		Dependent
													Difference in group means in log units		B-A	B-A	Outcomes in log units		B-A
														Confidence level (%)	90	90		Confidence level (%)	90
														Degrees of freedom	35.7031	37.4874		Degrees of freedom	30.8169
														Difference in means	31.1172	31.064		Difference in means	-9.13855
													Confidence limits	lower	26.0661	21.1619	Confidence limits	lower	-24.8767
														upper	36.1683	40.9662		upper	6.59959
														"±"	5.05109	9.90217		"±"	15.7381
													Threshold for clinical chances	+ ive	#VALUE!	#VALUE!	Threshold for clinical chances	+ ive	#VALUE!
														- ive	#VALUE!	#VALUE!		- ive	#VALUE!
													Chances (% and qualitative) that the true value of the statistic is…	+ ive	#VALUE!	#VALUE!	Chances (% and qualitative) that the true value of the statistic is…	+ ive	#VALUE!
															#VALUE!	#VALUE!			#VALUE!
														trivial	#VALUE!	#VALUE!		trivial	#VALUE!
															#VALUE!	#VALUE!			#VALUE!
														- ive	#VALUE!	#VALUE!		- ive	#VALUE!
															#VALUE!	#VALUE!			#VALUE!
														Indiv. differences as SD	-6.73335	8.97597		Indiv. differences as SD	11.4362
													Confidence limits (approx.)	lower	-10.7204	-13.461	Confidence limits (approx.)	lower	-6.25567
														upper	4.92445	18.5022		upper	17.3409

## Sheet: C-A
	This spreadsheet updates data for Group A automatically when you add data for Group A to the B-A plus C spreadsheet.
	If you inserted or deleted rows for Group A in that spreadsheet, you must do the identical insertion or deletion of rows in this spreadsheet and in the C-B spreadsheet..
	You must add data for Group C in this spreadsheet.
	if you insert or delete rose for Group C in this spreadsheet, you must do identical insertion or deletion of rows in the C-B spreadsheet.
																				Right-click the dependent axis of this graph
								Right-click the dependent axis of this graph												to set a minimum value and decimal places, if necessary.
								to set a minimum value, if necessary.
	Hover cursor for comment on individual differences and responses.
	Blocks of cells requiring some input of data are highlighted in bright yellow.
	Pale yellow indicates optional modification or input.
		Insert threshold value for smallest	Threshold for opposite or beneficial
		important or harmful effect	effect (provided automatically)
	Raw	0	0	(for analysis of raw data)
	Percent	0	0	(for analysis of log-transformed data)
	Factor	0	#DIV/0!	(for analysis of log-transformed data)
	Standardized	0	0	(for analysis of raw or log-transformed data)
			Threshold for important or harmful	Threshold for opposite or beneficial
			effect via standardization	effect via standardization
		Unadj.	Adj.	Adj.	Unadj.
	Raw	0	0	0	0
	Percent	0	0	0	0
	Factor	1	1	1	1
	The above are provided when you insert a threshold standardized value.
			Confidence level (%)	90
			Number of independent inferences	1
			Confidence level for multiple inferences (%)	90
			Maximum risk of harm (%)	0.5		Adjusted to VO2 =	3.53685											Adjusted to VO2 =	125.084
			Minimum chance of benefit (%)	25		Mean VO2	3.53685											Mean VO2	125.084
			Benefit/harm odds ratio	66		SD VO2	0.334554											SD VO2	9.64093
						Show effects for ΔVO2 =												Show effects for ΔVO2 =
				Unadjusted			Adjusted									Unadjusted			Adjusted
	Raw Data		Predictor	Dependent			Dependent						Log-transformed Data		Predictor	Dependent			Dependent
	Group	Name	VO2	Power			Power	Right-click the axes of the above graph to set					Group	Name	VO2	Power			Power		Right-click the axes of the above graph to set
	A	Alex	2.69885	307			307	minimum values and decimal places, if necessary.					A	Alex	99.2827	572.685			572.685		minimum values and decimal places, if necessary.
	A	Alexis	3.06839	365.735			365.735						A	Alexis	112.115	590.191			590.191
	A	Ari	2.98852	250.75			250.75						A	Ari	109.478	552.446			552.446
	A	Ariel	3.15072	298.85			298.85						A	Ariel	114.763	569.994			569.994
	A	Ashley	3.32019	342.291			342.291						A	Ashley	120.002	583.566			583.566
	A	Aubrey	3.30528	325.825			325.825						A	Aubrey	119.552	578.636			578.636
	A	August	2.90544	263.713			263.713						A	August	106.658	557.486			557.486
	A	Austin	2.63965	198.427			198.427						A	Austin	97.0645	529.042			529.042
	A	Avery	2.93964	278.822			278.822						A	Avery	107.829	563.057			563.057
	A	Bailey	2.58412	230.677			230.677						A	Bailey	94.9386	544.102			544.102
	A	Bernie	2.99421	300.996			300.996						A	Bernie	109.668	570.71			570.71
	A	Blake	3.65566	394.902			394.902						A	Blake	129.628	597.864			597.864
	A	Cameron	3.08361	308.395			308.395						A	Cameron	112.61	573.138			573.138
	A	Casey	3.1903	358.614			358.614						A	Casey	116.012	588.225			588.225
	A	Cassidy	3.00587	314.073			314.073						A	Cassidy	110.057	574.963			574.963
	A	Chris	2.42587	222.42			222.42						A	Chris	88.619	540.457			540.457
	A	Cimarron	2.59663	296.311			296.311						A	Cimarron	95.4216	569.141			569.141
	A	Corey	2.84631	272.427			272.427						A	Corey	104.602	560.737			560.737
	A	Courtney	3.47153	329.886			329.886						A	Courtney	124.459	579.875			579.875
	A	Dakota	2.74131	326.107			326.107						A	Dakota	100.843	578.722			578.722
		mean	2.9806	299.311		mean, or effect of DX	365.422	±	26.9103	90% confidence limits				mean	108.68	568.752		mean, or effect of DX	588.839	±	8.73253	90% confidence limits
		SD	0.316243	49.847		SEE	33.6386							SD	10.5851	17.4416		SEE	11.9901
		SE	0.070714	11.1461		SE of effect	15.5186							SE	2.3669	3.90007		SE of effect	5.03588
		deg. freedom	19	19		deg. freedom	18							deg. freedom	19	19		deg. freedom	18
		n	20	20		standardized effect of DX	-	-	-	90% confidence limits				n	20	20		effect of DX (%)	-	-	-	approx. 90% confidence limits
														back-transformed mean	2.96478	295.16		mean, or effect of DX as a factor	360.825	´¤¸	1.09125	90% confidence limits
			Pearson correlation	0.754032										SD as a CV (%)	11.1656	19.0551		SEE as a CV (%)	12.7386
		90% confidence limits	lower	0.52506										SD as ´¤¸ factor	1.11166	1.19055		SEE as ´¤¸ factor	1.12739
			upper	0.881213														standardized effect of DX	-	-	-	90% confidence limits
			approx. ±	0.178077											Pearson correlation	0.743165
														90% confidence limits	lower	0.50692
															upper	0.875566
															approx. ±	0.184323
	Group	Name	VO2	Power			Power						Group	Name	VO2	Power			Power
	C	Kade	3.96459	385.679			385.679						C	Kade	137.74	595.501			595.501
	C	Kai	3.60384	338.268			338.268						C	Kai	128.2	582.384			582.384
	C	Kelly	3.78853	427.397			427.397						C	Kelly	133.198	605.771			605.771
	C	Kerry	3.57772	348.767			348.767						C	Kerry	127.473	585.44			585.44
	C	Kim	3.99133	392.015			392.015						C	Kim	138.412	597.13			597.13
	C	Kylie	3.46329	260.07			260.07						C	Kylie	124.222	556.095			556.095
	C	Lauren	3.83643	385.629			385.629						C	Lauren	134.454	595.488			595.488
	C	Lee	4.07333	483.269			483.269						C	Lee	140.446	618.057			618.057
	C	Leigh	3.24906	375.88			375.88						C	Leigh	117.837	592.927			592.927
	C	Leslie	3.44243	186.372			186.372						C	Leslie	123.618	522.774			522.774
	C	Lindsay	3.48671	383.527			383.527						C	Lindsay	124.896	594.941			594.941
	C	Logan	4.22071	477.525			477.525						C	Logan	144	616.862			616.862
	C	Madison	3.81961	402.54			402.54						C	Madison	134.015	599.779			599.779
	C	Morgan	3.76783	387.77			387.77						C	Morgan	132.65	596.041			596.041
	C	Pat	3.18711	300.931			300.931						C	Pat	115.912	570.688			570.688
	C	Reilly	3.28734	327.509			327.509						C	Reilly	119.008	579.152			579.152
	C	Riley	2.86788	348.815			348.815						C	Riley	105.357	585.454			585.454
	C	Robin	3.4649	226.369			226.369						C	Robin	124.268	542.217			542.217
	C	Robyn	3.08266	223.041			223.041						C	Robyn	112.579	540.735			540.735
	C	Rory	3.22867	389.721			389.721						C	Rory	117.207	596.543			596.543
		mean	3.5702	352.555		mean, or effect of DX	348	±	25.1937	90% confidence limits				mean	126.775	583.699		mean, or effect of DX	581.431	±	8.65498	90% confidence limits
		SD	0.359349	79.8249		SEE	64.6817							SD	10.1703	25.3935		SEE	22.0034
		SE	0.0803528	17.8494		SE of effect	14.5287							SE	2.27415	5.67816		SE of effect	4.99116
		deg. freedom	19	19		deg. freedom	18							deg. freedom	19	19		deg. freedom	18
		n	20	20		standardized effect of DX	-	-	-	90% confidence limits				n	20	20		effect of DX (%)	-	-	-	approx. 90% confidence limits
														back-transformed mean	3.55284	342.746		mean, or effect of DX as a factor	335.06	´¤¸	1.09041	90% confidence limits
			Pearson correlation	0.614801										SD as a CV (%)	10.7055	28.9088		SEE as a CV (%)	24.612
		90% confidence limits	lower	0.307396										SD as ´¤¸ factor	1.10705	1.28909		SEE as ´¤¸ factor	1.24612
			upper	0.806012														standardized effect of DX	-	-	-	90% confidence limits
			approx. ±	0.249308											Pearson correlation	0.537304
														90% confidence limits	lower	0.198742
															upper	0.761297
															approx. ±	0.281278
		Both groups combined:	VO2			For plotting chosen VO2:								Both groups combined:	VO2			For plotting chosen VO2:
		mean	3.2754			Grand max	483.269	Value of VO2	3.53685					mean	117.727			Grand max	618.057	Value of VO2	125.084
		SD	0.337796			Grand min	186.372		3.53685					SD	10.3777			Grand min	522.774		125.084
		n	40		For bar graph:	Means		SD+		SD-				n	40		For bar graph:	Means		SD+		SD-
						Unadjusted	Adjusted	Unadj	Adj	Unadj	Adj			back-transformed mean	3.24551			Unadjusted	Adjusted	Unadj	Adj	Unadj	Adj
					A	299.311	365.422	49.847	33.6386	49.847	33.6386			SD as a CV (%)	10.9353		A	295.16	360.825	56.2431	45.9639	47.2412	40.7703
					C	352.555	348	79.8249	64.6817	79.8249	64.6817			SD as ´¤¸ factor	1.10935		C	342.746	335.06	99.0837	82.4648	76.8634	66.1773
		Choose group SDs for Stdizing	VO2	Power			Power							Choose group SDs for Stdizing	VO2	Power			Power
	A												A	0
	C												C	0
		Or insert your own SD here:	0.34749	68.1523			50.6993							or insert your own SD here (log-transformed)	9.91321	21.1587			16.5557
		with its sample size:	9999	9999			9999							with its sample size	9999	9999			9999
		and its matching mean:												Adjusted SD for stdizing	9.91395	21.1602		Adjusted SD for Stdizing	16.5569
		Adjusted SD for stdizing	0.347516	68.1574		Adjusted SD for Stdizing	50.7031							Adjusted SD as a CV (%)	10.422	23.5657		Adjusted SD as a CV (%)	18.0065
														Adjusted SD as ´/¸ factor	1.10422	1.23566		Adjusted SD as ´/¸ factor	1.18006
		Differences in means				Differences in means
		Raw difference	0.589595	53.2437		Raw difference	-17.4221							Differences in means				Differences in means
		Standardized difference	1.69659	0.781187		Standardized difference	-0.34361							Log-transformed diff.	18.0945	14.9472		Log-transformed diff.	-7.40821
		degrees of freedom	37.396	31.8621		degrees of freedom	35.8447							Difference (%)	19.8349	16.1221		Difference (%)	-7.14045
		SE	0.107038	21.0437		SE	21.2582							Difference as a factor	1.19835	1.16122		Difference as a factor	0.928595
														Standardized difference	1.82515	0.706382		Standardized difference	-0.447438
														Degrees of freedom	37.9394	33.6636		Degrees of freedom	35.9971
														SE	3.28237	6.88854		SE	7.09025
	Raw Data		Predictor	Dependent	Raw Data		Dependent						Log-transformed Data			Dependent	Log-transformed Data		Dependent
	Difference in group means in raw units		C-A	C-A	Adjusted diffs or effect of ΔVO2 in raw units		C-A						Difference in group means (%)			C-A	Adjusted difference or effect of ΔVO2 (%)		C-A
		Confidence level (%)	90	90		Confidence level (%)	90							Confidence level (%)		90		Confidence level (%)	90
		Degrees of freedom	37.396	31.8621		Degrees of freedom	35.8447							Degrees of freedom		33.6636		Degrees of freedom	35.9971
		Difference in means	0.589595	53.2437		Difference in means	-17.4221							Difference in means (%)		16.1221		Difference in means (%)	-7.14045
	Confidence limits	lower	0.409012	17.5637	Confidence limits	lower	-53.3394						Confidence limits (approx.)	lower		3.34402	Confidence limits (approx.)	lower	-17.6241
		upper	0.770177	88.9237		upper	18.4951							upper		30.4802		upper	4.67738
		"±"	0.180582	35.68		"±"	35.9173							"±" approx.		13.5681		"±" approx.	11.1507
	Thresholds for inferences	+ive or beneficial	?	0	Thresholds for inferences	+ive or beneficial	0						Thresholds for inferences	+ive or beneficial		0	Thresholds for inferences	+ive or beneficial	0
		-ive or beneficial	-?	0		-ive or beneficial	0							-ive or beneficial		0		-ive or beneficial	0
	Chances (% and qualitative) that the true value of the statistic is…	substantially positive (+ive) or beneficial	#VALUE!	99.1651	Chances (% and qualitative) that the true value of the statistic is…	substantially positive (+ive) or beneficial	20.901						Chances (% and qualitative) that the true value of the statistic is…	substantially positive (+ive) or beneficial		98.1341	Chances (% and qualitative) that the true value of the statistic is…	substantially positive (+ive) or beneficial	15.1629
			#VALUE!	very likely			unlikely									very likely			unlikely
		trivial	#VALUE!	-2.55351e-15		trivial	0							trivial		2.22045e-15		trivial	0
			#VALUE!	most unlikely			most unlikely									most unlikely			most unlikely
		substantially negative (-ive) or beneficial	#VALUE!	0.834857		substantially negative (-ive) or beneficial	79.099							substantially negative (-ive) or beneficial		1.86585		substantially negative (-ive) or beneficial	84.8371
			#VALUE!	very unlikely			likely									very unlikely			likely
	Non-clinical inference, based on threshold chances of 5% for substantial magnitudes		#VALUE!	very likely +ive	Non-clinical inference, based on threshold chances of 5% for substantial magnitudes		unclear; get more data						Non-clinical inference, based on threshold chances of 5% for substantial magnitudes			very likely +ive	Non-clinical inference, based on threshold chances of 5% for substantial magnitudes		unclear; get more data
	Clinical inference, based on threshold chances of harm and benefit of 0.5% and 25%			unclear; get more data	Clinical inference, based on threshold chances of harm and benefit of 0.5% and 25%		likely harmful						Clinical inference, based on threshold chances of harm and benefit of 0.5% and 25%			unclear; get more data	Clinical inference, based on threshold chances of harm and benefit of 0.5% and 25%		likely harmful
	Odds ratio for benefit/harm			14108.9	Odds ratio for benefit/harm		0.0698218						Odds ratio for benefit/harm			2766.21	Odds ratio for benefit/harm		0.0319442
	Clinical inference as above, but declaring beneficial when odds ratio of benefit/harm is >66			very likely beneficial	Clinical inference as above, but declaring beneficial when odds ratio of benefit/harm is >66		likely harmful						Clinical inference as above, but declaring beneficial when odds ratio of benefit/harm is >66			very likely beneficial	Clinical inference as above, but declaring beneficial when odds ratio of benefit/harm is >66		likely harmful
		Individ. differences or responses as an SD	0.170652	62.3481		Individ. diffs or responses as an SD	55.2464							Individual differences or responses as a CV		20.2687		Individual diffs or responses as a CV	20.2612
	Confidence limits (approx.)	lower	-0.240917	15.408	Confidence limits (approx.)	lower	25.9976						Confidence limits (approx.)	lower		-6.11935	Confidence limits (approx.)	lower	8.29339
		upper	0.341006	86.8169		upper	73.678							upper		30.8047		upper	28.2042
	Raw Data				Raw Data								Log-transformed Data			Dependent	Log-transformed Data		Dependent
	Difference in group means in standardized units				Adjusted difference or effect of ΔVO2 in standardized units								Difference in group means as a factor			C-A	Adjusted difference or effect of ΔVO2 as a factor		C-A
														Confidence level (%)		90		Confidence level (%)	90
														Degrees of freedom		33.6636		Degrees of freedom	35.9971
														Diff. in means as factor		1.16122		Diff. in means as factor	0.928595
													Confidence limits	lower		1.03344	Confidence limits	lower	0.823759
														upper		1.3048		upper	1.04677
														"´¤¸"		1.12365		"´¤¸"	1.12727
													Thresholds for inferences	> or beneficial		#DIV/0!	Thresholds for inferences	> or beneficial	#DIV/0!
														< or harmful		#DIV/0!		< or harmful	#DIV/0!
													Chances (% and qualitative) that the true value of the statistic is…	a substantial increase (>) or beneficial		#DIV/0!	Chances (% and qualitative) that the true value of the statistic is…	a substantial increase (>) or beneficial	#DIV/0!
																#DIV/0!			#DIV/0!
														trivial		#DIV/0!		trivial	#DIV/0!
																#DIV/0!			#DIV/0!
														a substantial decrease (<) or harmful		#DIV/0!		a substantial decrease (<) or harmful	#DIV/0!
																#DIV/0!			#DIV/0!
													Non-clinical inference, based on threshold chances of 5% for substantial magnitudes			#DIV/0!	Non-clinical inference, based on threshold chances of 5% for substantial magnitudes		#DIV/0!
													Clinical inference, based on threshold chances of harm and benefit of 0.5% and 25%			#DIV/0!	Clinical inference, based on threshold chances of harm and benefit of 0.5% and 25%		#DIV/0!
													Odds ratio for benefit/harm			#DIV/0!	Odds ratio for benefit/harm		#DIV/0!
													Clinical inference as above, but declaring beneficial when odds ratio of benefit/harm is >66			#DIV/0!	Clinical inference as above, but declaring beneficial when odds ratio of benefit/harm is >66		#DIV/0!
														Individual differences or responses as a factor SD		1.20269		Individ. diffs or responses as a factor SD	1.20261
													Confidence limits (approx.)	lower		0.938806	Confidence limits (approx.)	lower	1.08293
														upper		1.30805		upper	1.28204
	Raw Data		Predictor	Dependent	Raw Data		Dependent						Log-transformed Data			Dependent	Log-transformed Data		Dependent
	Difference in group means in standardized units		C-A	C-A	Adjusted difference or effect of ΔVO2 in standardized units		C-A						Difference in group means in standardized units			C-A	Adjusted difference or effect of ΔVO2 in standardized units		C-A
		Confidence level (%)	90	90		Confidence level (%)	90							Confidence level (%)		90		Confidence level (%)	90
		Degrees of freedom	37.396	31.8621		Degrees of freedom	35.8447							Degrees of freedom		33.6636		Degrees of freedom	35.9971
		Standardized difference in means	1.69659	0.781187		Standardized difference in means	-0.34361							Standardized difference in means		0.706382		Standardized difference in means	-0.447438
	Confidence limits	lower	1.17696	0.257693	Confidence limits	lower	-1.05199						Confidence limits	lower		0.155448	Confidence limits	lower	-1.17097
		upper	2.21623	1.30468		upper	0.364773							upper		1.25732		upper	0.276095
		"±"	0.519637	0.523493		"±"	0.708383							"±"		0.550934		"±"	0.723533
	Thresholds for inferences	+ive or beneficial	0	0	Thresholds for inferences	+ive or beneficial	0						Thresholds for inferences	+ive or beneficial	0	0	Thresholds for inferences	+ive or beneficial	0
		-ive or beneficial	0	0		-ive or beneficial	0							-ive or beneficial	0	0		-ive or beneficial	0
	Chances (% and qualitative) that the true value of the statistic is…	substantially positive (+ive) or beneficial	99.9999	99.1651	Chances (% and qualitative) that the true value of the statistic is…	substantially positive (+ive) or beneficial	20.901						Chances (% and qualitative) that the true value of the statistic is…	substantially positive (+ive) or beneficial		98.1341	Chances (% and qualitative) that the true value of the statistic is…	substantially positive (+ive) or beneficial	15.1629
			most likely	very likely			unlikely									very likely			unlikely
		trivial	-7.81897e-15	-2.55351e-15		trivial	0							trivial		2.22045e-15		trivial	0
			most unlikely	most unlikely			most unlikely									most unlikely			most unlikely
		substantially negative (-ive) or beneficial	0.000145487	0.834857		substantially negative (-ive) or beneficial	79.099							substantially negative (-ive) or beneficial		1.86585		substantially negative (-ive) or beneficial	84.8371
			most unlikely	very unlikely			likely									very unlikely			likely
	Non-clinical inference, based on threshold chances of 5% for substantial magnitudes		most likely +ive	very likely +ive	Non-clinical inference, based on threshold chances of 5% for substantial magnitudes		unclear; get more data						Non-clinical inference, based on threshold chances of 5% for substantial magnitudes			very likely +ive	Non-clinical inference, based on threshold chances of 5% for substantial magnitudes		unclear; get more data
	Clinical inference, based on threshold chances of harm and benefit of 0.5% and 25%		most likely beneficial	unclear; get more data	Clinical inference, based on threshold chances of harm and benefit of 0.5% and 25%		likely harmful						Clinical inference, based on threshold chances of harm and benefit of 0.5% and 25%			unclear; get more data	Clinical inference, based on threshold chances of harm and benefit of 0.5% and 25%		likely harmful
	Odds ratio for benefit/harm		4.72442e+11	14108.9	Odds ratio for benefit/harm		0.0698218						Odds ratio for benefit/harm			2766.21	Odds ratio for benefit/harm		0.0319442
	Clinical inference as above, but declaring beneficial when odds ratio of benefit/harm is >66		most likely beneficial	very likely beneficial	Clinical inference as above, but declaring beneficial when odds ratio of benefit/harm is >66		likely harmful						Clinical inference as above, but declaring beneficial when odds ratio of benefit/harm is >66			very likely beneficial	Clinical inference as above, but declaring beneficial when odds ratio of benefit/harm is >66		likely harmful
		SD for standardizing	0.347516	68.1574		SD for standardizing	50.7031							SD for standardizing	9.91395	21.1602		SD for standardizing	16.5569
		Individ. diffs or responses as stdzd SD	0.491062	0.914766		Individ. diffs or responses as stdzd SD	1.08961							Individ. diffs or responses as stdzd SD		0.872195		Individ. diffs or responses as stdzd SD	1.11431
	Confidence limits (approx.)	lower	-0.693253	0.226065	Confidence limits (approx.)	lower	0.512742						Confidence limits (approx.)	lower		-0.298418	Confidence limits (approx.)	lower	0.481212
		upper	0.981266	1.27377		upper	1.45313							upper		1.26905		upper	1.50061
	Raw Data		Predictor	Dependent			Dependent						Log-transformed Data			Dependent			Dependent
	Ratio of group SDs (for inferences about individual differences or responses)		C/A ratio	C/A ratio	Ratio of SDs after adjustment (for inferences about indiv. diffs or responses)		C/A ratio						Ratio of group SDs (for inferences about individual differences or responses)			C/A ratio	Ratio of SDs after adjustment (for inferences about indiv. diffs or responses)		C/A ratio
		Confidence level (%)	90	90		Confidence level (%)	90							Confidence level (%)		90		Confidence level (%)	90
		Ratio of SD	1.13631	1.6014		Ratio of SD	1.92284							Ratio of SD		1.45591		Ratio of SD	1.83513
	Confidence limits	lower	0.771687	1.08754	Confidence limits	lower	1.29134						Confidence limits	lower		0.988736	Confidence limits	lower	1.23244
		upper	1.67321	2.35806		upper	2.86316							upper		2.14383		upper	2.73255
		"´¤¸"	1.4725	1.4725		"´¤¸"	1.48903							"´¤¸"		1.4725		"´¤¸"	1.48903
	Threshold ratio for	substantially >	1	1	Threshold ratio for	substantially >	1						Threshold ratio for	substantially >		1	Threshold ratio for	substantially >	1
		substantially <	1	1		substantially <	1							substantially <		1		substantially <	1
	Chances (% and qualitative) that the true value of the statistic is…	greater than threshold for >	70.8492	97.6732	Chances (% and qualitative) that the true value of the statistic is…	greater than threshold	99.5949						Chances (% and qualitative) that the true value of the statistic is…	greater than threshold for >		94.4954	Chances (% and qualitative) that the true value of the statistic is…	greater than threshold	99.3228
			possibly	very likely			most likely									likely			very likely
		trivial	0	0		trivial	0							trivial		0		trivial	0
			most unlikely	most unlikely			most unlikely									most unlikely			most unlikely
		less than threshold for <	29.1508	2.32681		less than threshold	0.405068							less than threshold for <		5.50461		less than threshold	0.677215
			possibly	very unlikely			most unlikely									unlikely			very unlikely
			unclear; get more data	very likely >	Non-clinical inference, based on threshold chances of 5% for substantial magnitudes		most likely >						Non-clinical inference, based on threshold chances of 5% for substantial magnitudes			unclear; get more data	Non-clinical inference, based on threshold chances of 5% for substantial magnitudes		very likely >
		Threshold ratios are derived from the smallest important stdized effect.												Threshold ratios are derived from the smallest important stdized effect.
													Log-transformed Data			Dependent	Log-transformed Data		Dependent
													Difference in group means in log units		C-A	C-A	Outcomes in log units		C-A
														Confidence level (%)	90	90		Confidence level (%)	90
														Degrees of freedom	37.9394	33.6636		Degrees of freedom	35.9971
														Difference in means	18.0945	14.9472		Difference in means	-7.40821
													Confidence limits	lower	12.5568	3.28932	Confidence limits	lower	-19.3877
														upper	23.6321	26.6051		upper	4.57129
														"±"	5.53767	11.6579		"±"	11.9795
													Threshold for clinical chances	+ ive	0	0	Threshold for clinical chances	+ ive	0
														- ive	0	0		- ive	0
													Chances (% and qualitative) that the true value of the statistic is…	+ ive	99.9999	98.1341	Chances (% and qualitative) that the true value of the statistic is…	+ ive	15.1629
															almost certainly	very likely			unlikely, probably not
														trivial	1.32156e-15	2.22045e-15		trivial	0
															almost certainly not	almost certainly not			almost certainly not
														- ive	0.000143542	1.86585		- ive	84.8371
															almost certainly not	very unlikely			likely, probable
														Indiv. differences as SD	-2.93406	18.4559		Indiv. differences as SD	18.4496
													Confidence limits (approx.)	lower	-9.48609	-6.31459	Confidence limits (approx.)	lower	7.9674
														upper	8.53045	26.8535		upper	24.8454

## Sheet: C-B
	This spreadsheet updates data for Groups B and C automatically when you add data for those groups to the other spreadsheets.
	If you inserted or deleted rows for Groups B or C in those spreadsheets, you must do the identical insertions or deletions of rows in this spreadsheet.
																				Right-click the dependent axis of this graph
								Right-click the dependent axis of this graph												to set a minimum value and decimal places, if necessary.
								to set a minimum value, if necessary.
	Hover cursor for comment on individual differences and responses.
	Blocks of cells requiring some input of data are highlighted in bright yellow.
	Pale yellow indicates optional modification or input.
		Insert threshold value for smallest	Threshold for opposite or beneficial
		important or harmful effect	effect (provided automatically)
	Raw	0	0	(for analysis of raw data)
	Percent	0	0	(for analysis of log-transformed data)
	Factor	0	#DIV/0!	(for analysis of log-transformed data)
	Standardized	0	0	(for analysis of raw or log-transformed data)
			Threshold for important or harmful	Threshold for opposite or beneficial
			effect via standardization	effect via standardization
		Unadj.	Adj.	Adj.	Unadj.
	Raw	0	0	0	0
	Percent	0	0	0	0
	Factor	1	1	1	1
	The above are provided when you insert a threshold standardized value.
			Confidence level (%)	90
			Number of independent inferences	1
			Confidence level for multiple inferences (%)	90
			Maximum risk of harm (%)	0.5		Adjusted to VO2 =	3.53685											Adjusted to VO2 =	125.084
			Minimum chance of benefit (%)	25		Mean VO2	3.53685											Mean VO2	125.084
			Benefit/harm odds ratio	66		SD VO2	0.334554											SD VO2	9.64093
						Show effects for ΔVO2 =												Show effects for ΔVO2 =
				Unadjusted			Adjusted									Unadjusted			Adjusted
	Raw Data		Predictor	Dependent			Dependent						Log-transformed Data		Predictor	Dependent			Dependent
	Group	Name	VO2	Power			Power	Right-click the axes of the above graph to set					Group	Name	VO2	Power			Power		Right-click the axes of the above graph to set
	B	Kade	4.48266	444.025			444.025	minimum values and decimal places, if necessary.					B	Kade	150.022	609.588			609.588		minimum values and decimal places, if necessary.
	B	Kai	4.03957	378.739			378.739						B	Kai	139.614	593.685			593.685
	B	Kelly	4.16892	481.039			481.039						B	Kelly	142.766	617.595			617.595
	B	Kerry	4.12112	417.488			417.488						B	Kerry	141.613	603.426			603.426
	B	Kim	4.47988	458.696			458.696						B	Kim	149.96	612.839			612.839
	B	Kylie	3.98734	349.169			349.169						B	Kylie	138.312	585.556			585.556
	B	Lauren	4.30801	439.352			439.352						B	Lauren	146.048	608.53			608.53
	B	Lee	4.61048	548.722			548.722						B	Lee	152.833	630.759			630.759
	B	Leigh	3.66944	434.659			434.659						B	Leigh	130.004	607.456			607.456
	B	Leslie	3.77964	260.98			260.98						B	Leslie	132.963	556.444			556.444
	B	Lindsay	4.08194	411.868			411.868						B	Lindsay	140.657	602.07			602.07
	B	Logan	4.49401	530.715			530.715						B	Logan	150.274	627.422			627.422
	B	Madison	4.26929	435.854			435.854						B	Madison	145.145	607.731			607.731
	B	Morgan	4.20363	460.435			460.435						B	Morgan	143.595	613.217			613.217
	B	Pat	3.70716	351.2			351.2						B	Pat	131.027	586.136			586.136
	B	Reilly	3.88431	380.759			380.759						B	Reilly	135.694	594.217			594.217
	B	Riley	3.38502	398.442			398.442						B	Riley	121.936	598.756			598.756
	B	Robin	4.0428	271.93			271.93						B	Robin	139.694	560.555			560.555
	B	Robyn	3.69834	309.96			309.96						B	Robyn	130.788	573.644			573.644
	B	Rory	3.78116	431.345			431.345						B	Rory	133.003	606.691			606.691
		mean	4.05974	409.769		mean, or effect of DX	334.276	±	44.7864	90% confidence limits				mean	139.797	599.816		mean, or effect of DX	579.701	±	13.5015	90% confidence limits
		SD	0.328072	75.39		SEE	60.2598							SD	8.16738	19.6158		SEE	16.5696
		SE	0.0733591	16.8577		SE of effect	25.8274							SE	1.82628	4.38622		SE of effect	7.78603
		deg. freedom	19	19		deg. freedom	18							deg. freedom	19	19		deg. freedom	18
		n	20	20		standardized effect of DX	-	-	-	90% confidence limits				n	20	20		effect of DX (%)	-	-	-	approx. 90% confidence limits
														back-transformed mean	4.04699	402.686		mean, or effect of DX as a factor	329.312	´¤¸	1.14455	90% confidence limits
			Pearson correlation	0.628278										SD as a CV (%)	8.51018	21.6719		SEE as a CV (%)	18.0214
		90% confidence limits	lower	0.327147										SD as ´¤¸ factor	1.0851	1.21672		SEE as ´¤¸ factor	1.18021
			upper	0.813571														standardized effect of DX	-	-	-	90% confidence limits
			approx. ±	0.243212											Pearson correlation	0.569233
														90% confidence limits	lower	0.242521
															upper	0.779981
															approx. ±	0.26873
	Group	Name	VO2	Power			Power						Group	Name	VO2	Power			Power
	C	Kade	3.96459	385.679			385.679						C	Kade	137.74	595.501			595.501
	C	Kai	3.60384	338.268			338.268						C	Kai	128.2	582.384			582.384
	C	Kelly	3.78853	427.397			427.397						C	Kelly	133.198	605.771			605.771
	C	Kerry	3.57772	348.767			348.767						C	Kerry	127.473	585.44			585.44
	C	Kim	3.99133	392.015			392.015						C	Kim	138.412	597.13			597.13
	C	Kylie	3.46329	260.07			260.07						C	Kylie	124.222	556.095			556.095
	C	Lauren	3.83643	385.629			385.629						C	Lauren	134.454	595.488			595.488
	C	Lee	4.07333	483.269			483.269						C	Lee	140.446	618.057			618.057
	C	Leigh	3.24906	375.88			375.88						C	Leigh	117.837	592.927			592.927
	C	Leslie	3.44243	186.372			186.372						C	Leslie	123.618	522.774			522.774
	C	Lindsay	3.48671	383.527			383.527						C	Lindsay	124.896	594.941			594.941
	C	Logan	4.22071	477.525			477.525						C	Logan	144	616.862			616.862
	C	Madison	3.81961	402.54			402.54						C	Madison	134.015	599.779			599.779
	C	Morgan	3.76783	387.77			387.77						C	Morgan	132.65	596.041			596.041
	C	Pat	3.18711	300.931			300.931						C	Pat	115.912	570.688			570.688
	C	Reilly	3.28734	327.509			327.509						C	Reilly	119.008	579.152			579.152
	C	Riley	2.86788	348.815			348.815						C	Riley	105.357	585.454			585.454
	C	Robin	3.4649	226.369			226.369						C	Robin	124.268	542.217			542.217
	C	Robyn	3.08266	223.041			223.041						C	Robyn	112.579	540.735			540.735
	C	Rory	3.22867	389.721			389.721						C	Rory	117.207	596.543			596.543
		mean	3.5702	352.555		mean, or effect of DX	348	±	25.1937	90% confidence limits				mean	126.775	583.699		mean, or effect of DX	581.431	±	8.65498	90% confidence limits
		SD	0.359349	79.8249		SEE	64.6817							SD	10.1703	25.3935		SEE	22.0034
		SE	0.0803528	17.8494		SE of effect	14.5287							SE	2.27415	5.67816		SE of effect	4.99116
		deg. freedom	19	19		deg. freedom	18							deg. freedom	19	19		deg. freedom	18
		n	20	20		standardized effect of DX	-	-	-	90% confidence limits				n	20	20		effect of DX (%)	-	-	-	approx. 90% confidence limits
														back-transformed mean	3.55284	342.746		mean, or effect of DX as a factor	335.06	´¤¸	1.09041	90% confidence limits
			Pearson correlation	0.614801										SD as a CV (%)	10.7055	28.9088		SEE as a CV (%)	24.612
		90% confidence limits	lower	0.307396										SD as ´¤¸ factor	1.10705	1.28909		SEE as ´¤¸ factor	1.24612
			upper	0.806012														standardized effect of DX	-	-	-	90% confidence limits
			approx. ±	0.249308											Pearson correlation	0.537304
														90% confidence limits	lower	0.198742
															upper	0.761297
															approx. ±	0.281278
		Both groups combined:	VO2			For plotting chosen VO2:								Both groups combined:	VO2			For plotting chosen VO2:
		mean	3.81497			Grand max	548.722	Value of VO2	3.53685					mean	133.286			Grand max	630.759	Value of VO2	125.084
		SD	0.34371			Grand min	186.372		3.53685					SD	9.16885			Grand min	522.774		125.084
		n	40		For bar graph:	Means		SD+		SD-				n	40		For bar graph:	Means		SD+		SD-
						Unadjusted	Adjusted	Unadj	Adj	Unadj	Adj			back-transformed mean	3.79187			Unadjusted	Adjusted	Unadj	Adj	Unadj	Adj
					B	409.769	334.276	75.39	60.2598	75.39	60.2598			SD as a CV (%)	9.60234		B	402.686	329.312	87.2697	59.3466	71.7255	50.2846
					C	352.555	348	79.8249	64.6817	79.8249	64.6817			SD as ´¤¸ factor	1.09602		C	342.746	335.06	99.0837	82.4648	76.8634	66.1773
		Choose group SDs for Stdizing	VO2	Power			Power							Choose group SDs for Stdizing	VO2	Power			Power
	B												B	0
	C												C	0
		Or insert your own SD here:	0.34749	68.1523			50.6993							or insert your own SD here (log-transformed)	9.91321	21.1587			16.5557
		with its sample size:	9999	9999			9999							with its sample size	9999	9999			9999
		and its matching mean:												Adjusted SD for stdizing	9.91395	21.1602		Adjusted SD for Stdizing	16.5569
		Adjusted SD for stdizing	0.347516	68.1574		Adjusted SD for Stdizing	50.7031							Adjusted SD as a CV (%)	10.422	23.5657		Adjusted SD as a CV (%)	18.0065
														Adjusted SD as ´/¸ factor	1.10422	1.23566		Adjusted SD as ´/¸ factor	1.18006
		Differences in means				Differences in means
		Raw difference	-0.489537	-57.2142		Raw difference	13.7238							Differences in means				Differences in means
		Standardized difference	-1.40867	-0.839441		Standardized difference	0.27067							Log-transformed diff.	-13.0228	-16.1168		Log-transformed diff.	1.73034
		degrees of freedom	37.6892	37.8765		degrees of freedom	28.3549							Difference (%)	-12.2104	-14.8851		Difference (%)	1.74539
		SE	0.108803	24.5516		SE	29.6334							Difference as a factor	0.877896	0.851149		Difference as a factor	1.01745
														Standardized difference	-1.31358	-0.761655		Standardized difference	0.104508
														Degrees of freedom	36.308	35.7212		Degrees of freedom	30.6563
														SE	2.91669	7.17498		SE	9.24846
	Raw Data		Predictor	Dependent	Raw Data		Dependent						Log-transformed Data			Dependent	Log-transformed Data		Dependent
	Difference in group means in raw units		C-B	C-B	Adjusted diffs or effect of ΔVO2 in raw units		C-B						Difference in group means (%)			C-B	Adjusted difference or effect of ΔVO2 (%)		C-B
		Confidence level (%)	90	90		Confidence level (%)	90							Confidence level (%)		90		Confidence level (%)	90
		Degrees of freedom	37.6892	37.8765		Degrees of freedom	28.3549							Degrees of freedom		35.7212		Degrees of freedom	30.6563
		Difference in means	-0.489537	-57.2142		Difference in means	13.7238							Difference in means (%)		-14.8851		Difference in means (%)	1.74539
	Confidence limits	lower	-0.673098	-98.6351	Confidence limits	lower	-36.6865						Confidence limits (approx.)	lower		-24.6024	Confidence limits (approx.)	lower	-13.0352
		upper	-0.305976	-15.7932		upper	64.1342							upper		-3.91544		upper	19.0381
		"±"	0.183561	41.4209		"±"	50.4103							"±" approx.		10.3435		"±" approx.	16.0367
	Thresholds for inferences	+ive or beneficial	?	0	Thresholds for inferences	+ive or beneficial	0						Thresholds for inferences	+ive or beneficial		0	Thresholds for inferences	+ive or beneficial	0
		-ive or beneficial	-?	0		-ive or beneficial	0							-ive or beneficial		0		-ive or beneficial	0
	Chances (% and qualitative) that the true value of the statistic is…	substantially positive (+ive) or beneficial	#VALUE!	1.26739	Chances (% and qualitative) that the true value of the statistic is…	substantially positive (+ive) or beneficial	67.6571						Chances (% and qualitative) that the true value of the statistic is…	substantially positive (+ive) or beneficial		1.55501	Chances (% and qualitative) that the true value of the statistic is…	substantially positive (+ive) or beneficial	57.3577
			#VALUE!	very unlikely			possibly									very unlikely			possibly
		trivial	#VALUE!	0		trivial	0							trivial		0		trivial	0
			#VALUE!	most unlikely			most unlikely									most unlikely			most unlikely
		substantially negative (-ive) or beneficial	#VALUE!	98.7326		substantially negative (-ive) or beneficial	32.3429							substantially negative (-ive) or beneficial		98.445		substantially negative (-ive) or beneficial	42.6423
			#VALUE!	very likely			possibly									very likely			possibly
	Non-clinical inference, based on threshold chances of 5% for substantial magnitudes		#VALUE!	very likely –ive	Non-clinical inference, based on threshold chances of 5% for substantial magnitudes		unclear; get more data						Non-clinical inference, based on threshold chances of 5% for substantial magnitudes			very likely –ive	Non-clinical inference, based on threshold chances of 5% for substantial magnitudes		unclear; get more data
	Clinical inference, based on threshold chances of harm and benefit of 0.5% and 25%			very likely harmful	Clinical inference, based on threshold chances of harm and benefit of 0.5% and 25%		unclear; get more data						Clinical inference, based on threshold chances of harm and benefit of 0.5% and 25%			very likely harmful	Clinical inference, based on threshold chances of harm and benefit of 0.5% and 25%		unclear; get more data
	Odds ratio for benefit/harm			0.000164777	Odds ratio for benefit/harm		4.37592						Odds ratio for benefit/harm			0.000249506	Odds ratio for benefit/harm		1.80927
	Clinical inference as above, but declaring beneficial when odds ratio of benefit/harm is >66			very likely harmful	Clinical inference as above, but declaring beneficial when odds ratio of benefit/harm is >66		unclear; get more data						Clinical inference as above, but declaring beneficial when odds ratio of benefit/harm is >66			very likely harmful	Clinical inference as above, but declaring beneficial when odds ratio of benefit/harm is >66		unclear; get more data
		Individ. differences or responses as an SD	0.146631	26.2368		Individ. diffs or responses as an SD	23.5047							Individual differences or responses as a CV		17.4991		Individual diffs or responses as a CV	15.5781
	Confidence limits (approx.)	lower	-0.261172	-62.1957	Confidence limits (approx.)	lower	-49.8489						Confidence limits (approx.)	lower		-11.1844	Confidence limits (approx.)	lower	-9.31301
		upper	0.333484	72.4227		upper	59.9154							upper		29.3118		upper	25.4685
	Raw Data				Raw Data								Log-transformed Data			Dependent	Log-transformed Data		Dependent
	Difference in group means in standardized units				Adjusted difference or effect of ΔVO2 in standardized units								Difference in group means as a factor			C-B	Adjusted difference or effect of ΔVO2 as a factor		C-B
														Confidence level (%)		90		Confidence level (%)	90
														Degrees of freedom		35.7212		Degrees of freedom	30.6563
														Diff. in means as factor		0.851149		Diff. in means as factor	1.01745
													Confidence limits	lower		0.753976	Confidence limits	lower	0.869648
														upper		0.960846		upper	1.19038
														"´¤¸"		1.12888		"´¤¸"	1.16996
													Thresholds for inferences	> or beneficial		#DIV/0!	Thresholds for inferences	> or beneficial	#DIV/0!
														< or harmful		#DIV/0!		< or harmful	#DIV/0!
													Chances (% and qualitative) that the true value of the statistic is…	a substantial increase (>) or beneficial		#DIV/0!	Chances (% and qualitative) that the true value of the statistic is…	a substantial increase (>) or beneficial	#DIV/0!
																#DIV/0!			#DIV/0!
														trivial		#DIV/0!		trivial	#DIV/0!
																#DIV/0!			#DIV/0!
														a substantial decrease (<) or harmful		#DIV/0!		a substantial decrease (<) or harmful	#DIV/0!
																#DIV/0!			#DIV/0!
													Non-clinical inference, based on threshold chances of 5% for substantial magnitudes			#DIV/0!	Non-clinical inference, based on threshold chances of 5% for substantial magnitudes		#DIV/0!
													Clinical inference, based on threshold chances of harm and benefit of 0.5% and 25%			#DIV/0!	Clinical inference, based on threshold chances of harm and benefit of 0.5% and 25%		#DIV/0!
													Odds ratio for benefit/harm			#DIV/0!	Odds ratio for benefit/harm		#DIV/0!
													Clinical inference as above, but declaring beneficial when odds ratio of benefit/harm is >66			#DIV/0!	Clinical inference as above, but declaring beneficial when odds ratio of benefit/harm is >66		#DIV/0!
														Individual differences or responses as a factor SD		1.17499		Individ. diffs or responses as a factor SD	1.15578
													Confidence limits (approx.)	lower		0.888156	Confidence limits (approx.)	lower	0.90687
														upper		1.29312		upper	1.25468
	Raw Data		Predictor	Dependent	Raw Data		Dependent						Log-transformed Data			Dependent	Log-transformed Data		Dependent
	Difference in group means in standardized units		C-B	C-B	Adjusted difference or effect of ΔVO2 in standardized units		C-B						Difference in group means in standardized units			C-B	Adjusted difference or effect of ΔVO2 in standardized units		C-B
		Confidence level (%)	90	90		Confidence level (%)	90							Confidence level (%)		90		Confidence level (%)	90
		Degrees of freedom	37.6892	37.8765		Degrees of freedom	28.3549							Degrees of freedom		35.7212		Degrees of freedom	30.6563
		Standardized difference in means	-1.40867	-0.839441		Standardized difference in means	0.27067							Standardized difference in means		-0.761655		Standardized difference in means	0.104508
	Confidence limits	lower	-1.93688	-1.44717	Confidence limits	lower	-0.723555						Confidence limits	lower		-1.33455	Confidence limits	lower	-0.843556
		upper	-0.880465	-0.231717		upper	1.2649							upper		-0.188758		upper	1.05257
		"±"	0.528208	0.607724		"±"	0.994225							"±"		0.572897		"±"	0.948064
	Thresholds for inferences	+ive or beneficial	0	0	Thresholds for inferences	+ive or beneficial	0						Thresholds for inferences	+ive or beneficial	0	0	Thresholds for inferences	+ive or beneficial	0
		-ive or beneficial	0	0		-ive or beneficial	0							-ive or beneficial	0	0		-ive or beneficial	0
	Chances (% and qualitative) that the true value of the statistic is…	substantially positive (+ive) or beneficial	0.00327265	1.26739	Chances (% and qualitative) that the true value of the statistic is…	substantially positive (+ive) or beneficial	67.6571						Chances (% and qualitative) that the true value of the statistic is…	substantially positive (+ive) or beneficial		1.55501	Chances (% and qualitative) that the true value of the statistic is…	substantially positive (+ive) or beneficial	57.3577
			most unlikely	very unlikely			possibly									very unlikely			possibly
		trivial	0	0		trivial	0							trivial		0		trivial	0
			most unlikely	most unlikely			most unlikely									most unlikely			most unlikely
		substantially negative (-ive) or beneficial	99.9967	98.7326		substantially negative (-ive) or beneficial	32.3429							substantially negative (-ive) or beneficial		98.445		substantially negative (-ive) or beneficial	42.6423
			most likely	very likely			possibly									very likely			possibly
	Non-clinical inference, based on threshold chances of 5% for substantial magnitudes		most likely –ive	very likely –ive	Non-clinical inference, based on threshold chances of 5% for substantial magnitudes		unclear; get more data						Non-clinical inference, based on threshold chances of 5% for substantial magnitudes			very likely –ive	Non-clinical inference, based on threshold chances of 5% for substantial magnitudes		unclear; get more data
	Clinical inference, based on threshold chances of harm and benefit of 0.5% and 25%		most likely harmful	very likely harmful	Clinical inference, based on threshold chances of harm and benefit of 0.5% and 25%		unclear; get more data						Clinical inference, based on threshold chances of harm and benefit of 0.5% and 25%			very likely harmful	Clinical inference, based on threshold chances of harm and benefit of 0.5% and 25%		unclear; get more data
	Odds ratio for benefit/harm		1.07109e-09	0.000164777	Odds ratio for benefit/harm		4.37592						Odds ratio for benefit/harm			0.000249506	Odds ratio for benefit/harm		1.80927
	Clinical inference as above, but declaring beneficial when odds ratio of benefit/harm is >66		most likely harmful	very likely harmful	Clinical inference as above, but declaring beneficial when odds ratio of benefit/harm is >66		unclear; get more data						Clinical inference as above, but declaring beneficial when odds ratio of benefit/harm is >66			very likely harmful	Clinical inference as above, but declaring beneficial when odds ratio of benefit/harm is >66		unclear; get more data
		SD for standardizing	0.347516	68.1574		SD for standardizing	50.7031							SD for standardizing	9.91395	21.1602		SD for standardizing	16.5569
		Individ. diffs or responses as stdzd SD	0.421939	0.384944		Individ. diffs or responses as stdzd SD	0.463576							Individ. diffs or responses as stdzd SD		0.762093		Individ. diffs or responses as stdzd SD	0.874413
	Confidence limits (approx.)	lower	-0.751538	-0.91253	Confidence limits (approx.)	lower	-0.983153						Confidence limits (approx.)	lower		-0.560522	Confidence limits (approx.)	lower	-0.590425
		upper	0.959622	1.06258		upper	1.18169							upper		1.21481		upper	1.37033
	Raw Data		Predictor	Dependent			Dependent						Log-transformed Data			Dependent			Dependent
	Ratio of group SDs (for inferences about individual differences or responses)		C/B ratio	C/B ratio	Ratio of SDs after adjustment (for inferences about indiv. diffs or responses)		C/B ratio						Ratio of group SDs (for inferences about individual differences or responses)			C/B ratio	Ratio of SDs after adjustment (for inferences about indiv. diffs or responses)		C/B ratio
		Confidence level (%)	90	90		Confidence level (%)	90							Confidence level (%)		90		Confidence level (%)	90
		Ratio of SD	1.09534	1.05883		Ratio of SD	1.07338							Ratio of SD		1.29454		Ratio of SD	1.32794
	Confidence limits	lower	0.743862	0.719068	Confidence limits	lower	0.720861						Confidence limits	lower		0.879148	Confidence limits	lower	0.89182
		upper	1.61288	1.55912		upper	1.59829							upper		1.90621		upper	1.97734
		"´¤¸"	1.4725	1.4725		"´¤¸"	1.48903							"´¤¸"		1.4725		"´¤¸"	1.48903
	Threshold ratio for	substantially >	1	1	Threshold ratio for	substantially >	1						Threshold ratio for	substantially >		1	Threshold ratio for	substantially >	1
		substantially <	1	1		substantially <	1							substantially <		1		substantially <	1
	Chances (% and qualitative) that the true value of the statistic is…	greater than threshold for >	65.2277	59.7097	Chances (% and qualitative) that the true value of the statistic is…	greater than threshold	61.6449						Chances (% and qualitative) that the true value of the statistic is…	greater than threshold for >		86.5331	Chances (% and qualitative) that the true value of the statistic is…	greater than threshold	88.0811
			possibly	possibly			possibly									likely			likely
		trivial	0	0		trivial	0							trivial		0		trivial	0
			most unlikely	most unlikely			most unlikely									most unlikely			most unlikely
		less than threshold for <	34.7723	40.2903		less than threshold	38.3551							less than threshold for <		13.4669		less than threshold	11.9189
			possibly	possibly			possibly									unlikely			unlikely
			unclear; get more data	unclear; get more data	Non-clinical inference, based on threshold chances of 5% for substantial magnitudes		unclear; get more data						Non-clinical inference, based on threshold chances of 5% for substantial magnitudes			unclear; get more data	Non-clinical inference, based on threshold chances of 5% for substantial magnitudes		unclear; get more data
		Threshold ratios are derived from the smallest important stdized effect.												Threshold ratios are derived from the smallest important stdized effect.
													Log-transformed Data			Dependent	Log-transformed Data		Dependent
													Difference in group means in log units		C-B	C-B	Outcomes in log units		C-B
														Confidence level (%)	90	90		Confidence level (%)	90
														Degrees of freedom	36.308	35.7212		Degrees of freedom	30.6563
														Difference in means	-13.0228	-16.1168		Difference in means	1.73034
													Confidence limits	lower	-17.947	-28.2395	Confidence limits	lower	-13.9667
														upper	-8.09851	-3.99416		upper	17.4274
														"±"	4.92424	12.1227		"±"	15.697
													Threshold for clinical chances	+ ive	0	0	Threshold for clinical chances	+ ive	0
														- ive	0	0		- ive	0
													Chances (% and qualitative) that the true value of the statistic is…	+ ive	0.00380315	1.55501	Chances (% and qualitative) that the true value of the statistic is…	+ ive	57.3577
															almost certainly not	very unlikely			possibly, may (not)
														trivial	0	0		trivial	0
															almost certainly not	almost certainly not			almost certainly not
														- ive	99.9962	98.445		- ive	42.6423
															almost certainly	very likely			possibly, may (not)
														Indiv. differences as SD	6.06047	16.1261		Indiv. differences as SD	14.4776
													Confidence limits (approx.)	lower	-5.38084	-11.8608	Confidence limits (approx.)	lower	-9.77563
														upper	10.1199	25.7056		upper	22.6884

## Sheet: Harmonic mean SDs
	This spreadsheet is updated automatically when you enter data in the other sheets.
	It generates harmonic means of the SDs of the three groups for standardizing the three pairwise comparisons with a single SD.
				Unadjusted			Adjusted									Unadjusted			Adjusted
			Predictor	Dependent			Dependent						Log-transformed Data		Predictor	Dependent			Dependent
	Group		VO2	Power			Power						Group	Name	VO2	Power			Power
	A	mean	2.9806	299.311		mean, or effect of DX	365.422						A	mean	108.68	568.752		mean, or effect of DX	588.839
		SD	0.316243	49.847		SEE	33.6386							SD	10.5851	17.4416		SEE	11.9901
		deg. freedom	19	19		deg. freedom	18							deg. freedom	19	19		deg. freedom	18
	Group												Group
	B	mean	4.05974	409.769		mean, or effect of DX	334.276						B	mean	139.797	599.816		mean, or effect of DX	579.701
		SD	0.328072	75.39		SEE	60.2598							SD	8.16738	19.6158		SEE	16.5696
		deg. freedom	19	19		deg. freedom	18							deg. freedom	19	19		deg. freedom	18
	Group												Group
	C	mean	3.5702	352.555		mean, or effect of DX	348						C	mean	126.775	583.699		mean, or effect of DX	581.431
		SD	0.359349	79.8249		SEE	64.6817							SD	10.1703	25.3935		SEE	22.0034
		deg. freedom	19	19		deg. freedom	18							deg. freedom	19	19		deg. freedom	18
		Harmonic mean	0.34749	68.1523			50.6993							Harmonic mean	9.91321	21.1587			16.5557
