# Supplementary material for: Systematic review of the use of “magnitude-based inference” in sports science and medicine
Source: PLoS One. 2020 Jun 26;15(6):e0235318. doi: 10.1371/journal.pone.0235318 (PMC7319293; doi:10.1371/journal.pone.0235318)
Supplement: S2 File — (CSV) [file pone.0235318.s005.csv]

batch	file_name	Journal	total_n	k_groups	power	primary	design	effect	interaction	n_dvs	n_tests	attrition	dropout	exclusion	bayes	nhst	alpha	min_harm	min_harm_type	min_benefit	min_benefit_type	risk_harm	risk_harm_type	chance_benefit	explicit_threshold	clinical_MBI_stated	clinical_MBI_determined	select_bias_1	select_bias_2	perf_bias_1	perf_bias_2	detect_bias_1	detect_bias_2
2	Abad2017	Clin Physiol Funct Imaging	18	2	No	No	Observational	Interaction (BxW, BxB, or WxW)	No	6	24	No	0	0	No	No		-0.2	numeric	0.2	numeric	0.05	numeric	0.75	implicit	Not explicitly stated	Non clinical-MBI	Not Applicable	Not Applicable	No	No	No	Yes
2	Allen2015	Int J Sports Physiol Perform	8499.5		No	Yes	Observational	Interaction (BxW, BxB, or WxW)	No	1	70	No	0	0	No	No		-0.24	numeric	0.24	numeric		variable	0.75	implicit	Clinical-MBI	Mixed	Not Applicable	Not Applicable	Not Applicable	Not Applicable	Not Applicable	Not Applicable
1	Apostolopoulos2018	Appl Physiol Nutr Metab	30	3	No	Yes	RCT	Interaction (BxW, BxB, or WxW)	Yes	5	29.5	No			No	Yes	0.05	-0.2	numeric	0.2	numeric	0.05	numeric	0.75	implicit	Not explicitly stated	Non clinical-MBI	Yes	Yes	No	No	No	No
1	Aquino2017	Int J Perform Analysis Sport	36	5	No	No	Observational	Between-Subjects Main-Effect		4	56	No			No	No			unclear		unclear	0.05	numeric	0.75	explicit	Not explicitly stated	Non clinical-MBI	Not Applicable	Not Applicable	Not Applicable	Not Applicable	No	Yes
1	Aughey2016	J Sci Med Sport	59		No	No	Observational	Within-Subject Main-Effect		5	14	No			No	No		-0.2	numeric	0.2	numeric	0.05	numeric	0.25	implicit	Not explicitly stated	Non clinical-MBI	Not Applicable	Not Applicable	Not Applicable	Not Applicable	No	Mixed
1	Ayala2017	Int J Sports Med	41	4	Yes	Yes	RCT	Interaction (BxW, BxB, or WxW)	No	13	26	Yes	20		No	Yes	0.05		variable		variable	0.05	numeric	0.25	implicit	Not explicitly stated	Non clinical-MBI	Yes	Yes	No	No	Yes	Mixed
1	Ayala2017a	PLOS ONE	16		No	No	Cross-Over	Within-Subject Main-Effect		19	57	Yes	6	6	No	No			variable		variable	0.005	numeric	0.75	explicit	Clinical-MBI	Clinical-MBI	Yes	No	No	No	No	Mixed
2	Balshaw2013	Amino Acids	8		No	Yes	Cross-Over	Within-Subject Main-Effect		4.5	10	No	0	0	No	Yes	0.05	-0.2	numeric	0.2	numeric	0.05	numeric			Not explicitly stated	Non clinical-MBI	Yes	No	Yes	No	Yes	No
1	Barnes2015	J Sci Med Sport	11		No	No	Cross-Over	Within-Subject Main-Effect		18	19.5	No			No	No			variable		variable	0.005	numeric	0.25	explicit	Clinical-MBI	Clinical-MBI	Yes	No	No	No	No	Yes
1	Barret2018	Sports	18	5	No	No	Observational	Between-Subjects Main-Effect		3	51	Yes		14	No	No		-0.2	numeric	0.2	numeric	0.05	numeric	0.75	explicit	Not explicitly stated	Non clinical-MBI	Not Applicable	Not Applicable	Not Applicable	Not Applicable	No	No
2	Batrolomei2014	J Strength Cond Res	24	2	No	No	Other	Interaction (BxW, BxB, or WxW)	Yes	7	14	No	0	0	No	Yes	0.05	-0.2	numeric	0.2	numeric	0.05	numeric	0.25	implicit	Not explicitly stated	Non clinical-MBI	Yes	No	No	No	No	No
1	Batterham2011	Med Sci Sports Exerc	116		No	Yes	Observational	Within-Subject Main-Effect		4.5	9	No			No	Yes	0.1	-0.2	numeric	0.2	numeric	0.05	numeric	0.75	implicit	Not explicitly stated	Non clinical-MBI	Not Applicable	Not Applicable	Not Applicable	Not Applicable	No	Yes
2	Baur2014	Med Sci Sports Exerc	8		No	Yes	Cross-Over	Within-Subject Main-Effect		7.5	144	Yes	2	0	No	Yes		-0.2	numeric	0.2	numeric	0.05	numeric	0.75	implicit	Not explicitly stated	Non clinical-MBI	Yes	Yes	Yes	No	Yes	Mixed
1	Bellinger2012	Med Sci Sports Exerc	14	2	Yes	No	Other	Interaction (BxW, BxB, or WxW)	No	5	26	No			No	Yes	0.05	-0.2	numeric	0.2	numeric	0.05	numeric	0.25	implicit	Not explicitly stated	Non clinical-MBI	Yes	No	Yes	No	Yes	Mixed
1	Bezodis2017	J Sport Sci	15		No	Yes	Cross-Over	Within-Subject Main-Effect		24	45	Yes		3	No	Yes	0.05	-0.2	numeric	0.2	numeric	0.015	numeric	0.75	implicit	Non clinical-MBI	Non clinical-MBI	No	Not Applicable	No	No	No	Yes
1	Billaut2013	Scand J Med Sci Sport	14		No	No	Cross-Over	Within-Subject Main-Effect		6.5	7.5	No			No	No		-0.2	numeric	0.2	numeric	0.05	numeric	0.75	implicit	Not explicitly stated	Non clinical-MBI	Yes	No	Yes	No	No	Yes
2	Blair2018	J Biomechanics	30	3	No	No	Other	Other		10	40	No	0	0	No	No		-0.2	numeric	0.2	numeric	0.05	numeric	0.25	implicit	Non clinical-MBI	Non clinical-MBI	Not Applicable	Not Applicable	No	No	Not Applicable	Not Applicable
1	Boyett2016	Nutrients	20		Yes	No	Cross-Over	Within-Subject Main-Effect		3	17.5	Yes	2		No	Yes	0.05		variable		variable	0.05	numeric	0.75	implicit	Not explicitly stated	Non clinical-MBI	Yes	No	Yes	No	Yes	Mixed
1	Bradley2016	J Sci Med Sport	16	2	No	No	RCT	Interaction (BxW, BxB, or WxW)	No	11	26.5	No			No	No			unclear		unclear	0.05	numeric	0.75	implicit	Not explicitly stated	Non clinical-MBI	Yes	Yes	No	No	No	Mixed
2	Bradley2017	J Sci Med Sport	15	2	No	No	Other	Within-Subject Main-Effect		8.5		No	0	0	No	No						0.05	numeric	0.75	implicit	Not explicitly stated	Non clinical-MBI	Yes	Yes	No	No	No	Yes
2	Brocherie2015	J Strength Cond Res	16	2	Yes	No	RCT	Interaction (BxW, BxB, or WxW)	Yes	13	39	No	0	0	No	Yes	0.05	-0.2	numeric	0.2	numeric	0.05	numeric	0.25	implicit	Not explicitly stated	Non clinical-MBI	Yes	No	Yes	No	Yes	Yes
2	Buchheit2012	J Sport Sci	12		No	No	Cross-Over	Within-Subject Main-Effect		7	44	No	0	0	No	Yes		-0.2	numeric	0.2	numeric	0.05	numeric	0.25	implicit	Not explicitly stated	Non clinical-MBI	Yes	No	No	No	No	Mixed
2	Buchheit2013	Br J Sports Med	17	2	No	No	Other	Interaction (BxW, BxB, or WxW)	Yes	10		No	0	0	No	No		-0.2	numeric	0.2	numeric	0.05	numeric	0.25	implicit	Not explicitly stated	Non clinical-MBI	Yes	No	Yes	No	No	No
2	Bueno2016	PLOS ONE	150	3	No	No	Observational	Between-Subjects Main-Effect		6.5	14.5	No	0	0	No	Yes	0.05	-0.2	numeric	0.2	numeric	0.05	numeric	0.75	implicit	Not explicitly stated	Non clinical-MBI	Not Applicable	Not Applicable	Not Applicable	Not Applicable	Not Applicable	Not Applicable
2	Chaouachi2011	Appl Physiol Nutr Metab	12		No	No	Other	Within-Subject Main-Effect		5	40	No	0	0	No	Yes	0.05	-0.2	numeric	0.2	numeric		unclear	0.75	explicit	Not explicitly stated	unclear	Not Applicable	Not Applicable	Not Applicable	No	No	No
1	CHAOUACHI2014	J Strength Cond Res	42	3	No	No	RCT	Interaction (BxW, BxB, or WxW)	No	11	49.5	No			No	No		-0.2	numeric	0.2	numeric	0.025	numeric	0.75	explicit	Not explicitly stated	unclear	Yes	No	No	No	No	Mixed
2	Chaouachi2014a	J Strength Cond Res	63	4	No	No	RCT	Interaction (BxW, BxB, or WxW)	No	10.5	66	No	0	0	No	No		-0.2	numeric	0.2	numeric	0.025	numeric	0.75	explicit	Not explicitly stated	Non clinical-MBI	Yes	No	No	No	No	No
1	Claudino2014	J Int Soc Sports Nutr	14	2	No	Yes	RCT	Interaction (BxW, BxB, or WxW)	No	1	3	Yes	9		No	Yes	0.05	-0.2	numeric	0.2	numeric	0.05	numeric	0.25	implicit	Not explicitly stated	Non clinical-MBI	Yes	No	Yes	No	Yes	Mixed
1	Claus2017	Pediatric Exercise Sci	15	2	Yes	No	RCT	Interaction (BxW, BxB, or WxW)	No	16	16	Yes	2		No	Yes	0.05	-0.2	numeric	0.2	numeric	0.05	numeric	0.25	implicit	Non clinical-MBI	Non clinical-MBI	Yes	No	Yes	No	Yes	Yes
2	Cocking2018	Int J Sports Physiol Perform	12		No	Yes	Cross-Over	Within-Subject Main-Effect		5.5	30	No	0	0	No	Yes	0.05		variable		variable	0.005	numeric	0.25	explicit	Non clinical-MBI	Clinical-MBI	Yes	No	Yes	No	No	Yes
2	Cooper2013	Journal of Exercise Physiology online	13	2	No	No	RCT	Interaction (BxW, BxB, or WxW)	Yes	7.5	12	No	0	0	No	Yes	0.05	-0.2	numeric	0.2	numeric		unclear	0.25	implicit	Non clinical-MBI	Non clinical-MBI	Yes	No	Yes	No	Yes	No
2	Cruz2018	PeerJ	10		No	No	Observational	Within-Subject Main-Effect		3		No	0	0	No	No		-0.2	numeric	0.2	numeric	0.05	numeric	0.75	explicit	Not explicitly stated	Non clinical-MBI	Not Applicable	Not Applicable	No	No	No	No
1	DeFreitas2015	Int J Sports Physiol Perform	10		No	No	Observational	Within-Subject Main-Effect		8	22	Yes	1	2	No	No		-0.2	numeric	0.2	numeric	0.05	numeric	0.75	implicit	Not explicitly stated	Non clinical-MBI	No	Not Applicable	Not Applicable	Not Applicable	No	Yes
1	Delaney2016	Int J Sports Physiol Perform	37	6	No	No	Observational	Between-Subjects Main-Effect		3	264	No			No	Yes	0.05	-0.2	numeric	0.2	numeric	0.05	numeric	0.75	explicit	Not explicitly stated	Non clinical-MBI	Not Applicable	Not Applicable	Not Applicable	Not Applicable	No	Yes
1	Delaney2016a	Int J Sports Physiol Perform	18		No	No	Observational	Other		2	16	No			No	Yes	0.05	-0.1	numeric	0.1	numeric	0.05	numeric	0.75	implicit	Not explicitly stated	Non clinical-MBI	Not Applicable	Not Applicable	Not Applicable	Not Applicable	No	Mixed
2	DePauw2014a	J Appl Physiol	9		No	No	Cross-Over	Within-Subject Main-Effect		5.5	36	Yes	0	1	No	Yes	0.05	-0.2	numeric	0.2	numeric	0.05	numeric	0.75	implicit	Not explicitly stated	Non clinical-MBI	Yes	No	Yes	Yes	Yes	Mixed
1	DeSteCroix2018	Pediatric Exercise Sci	36	3	Yes	No	Observational	Interaction (BxW, BxB, or WxW)	Yes	5	27.5	No			No	Yes	0.05	-0.2	numeric	0.2	numeric	0.05	numeric	0.5	explicit	Not explicitly stated	Non clinical-MBI	Not Applicable	Not Applicable	Not Applicable	Not Applicable	No	Yes
1	Dobbin2017	J Strength Cond Res	50		No	No	Other	Other		11	16.5	No			No	Yes	0.05	-0.2	numeric	0.2	numeric		unclear	0.75	explicit	Not explicitly stated	unclear	Not Applicable	Not Applicable	Not Applicable	Not Applicable	No	Mixed
1	Donath2016	International Journal of Sports Medicine	48	3	Yes	Yes	RCT	Between-Subjects Main-Effect		9	36	Yes	11		No	Yes	0.05	-0.2	numeric	0.2	numeric	0.005	numeric	0.25	explicit	Not explicitly stated	unclear	Yes	No	No	No	No	Mixed
1	Drake2017	J Exercise Physiology	6		No	No	Observational	Within-Subject Main-Effect		20	41	Yes	1	1	No	Yes	0.05	-0.2	numeric	0.2	numeric	0.05	numeric	0.75	implicit	Not explicitly stated	Non clinical-MBI	Not Applicable	Not Applicable	Not Applicable	No	No	No
1	Driller2012	Journal of Exercise Physiology	16	2	No	No	RCT	Between-Subjects Main-Effect		9	13.5	No			No	Yes	0.05	-0.2	numeric	0.2	numeric	0.05	numeric	0.75	implicit	Not explicitly stated	Non clinical-MBI	Yes	No	No	No	No	Mixed
2	Edmonds2015	PLOS ONE	8		No	No	Observational	Within-Subject Main-Effect		9	93	No	0	0	No	Yes	0.05	-0.2	numeric	0.2	numeric	0.05	numeric			Non clinical-MBI	Non clinical-MBI	Not Applicable	Not Applicable	Not Applicable	No	No	Yes
2	Edmonds2016	Sports	8		No	No	Observational	Within-Subject Main-Effect		11	192	No	0	0	No	No		-0.2	numeric	0.2	numeric	0.05	numeric	0.75	implicit	Non clinical-MBI	Non clinical-MBI	Not Applicable	Not Applicable	Not Applicable	No	No	No
2	Ema2017	J Appl Physiol	34	2	No	No	RCT	Between-Subjects Main-Effect		10	266	No	0	0	No	No		-0.2	numeric	0.2	numeric	0.015	numeric	0.5	explicit	Clinical-MBI	Clinical-MBI	Yes	Yes	No	No	No	Yes
1	Esmaeili2017	Int J Sports Physiol Perform	26		No	No	Observational	Within-Subject Main-Effect		22	40	Yes	11	11	No	No		-0.2	numeric	0.2	numeric	0.05	numeric	0.25	implicit	Not explicitly stated	Non clinical-MBI	Not Applicable	Not Applicable	Not Applicable	Not Applicable	No	Mixed
1	Esmaeili2018	Frontiers in Physiology	44		No	No	Observational	Interaction (BxW, BxB, or WxW)	No	3	39	No			No	No		-0.2	numeric	0.2	numeric	0.05	numeric	0.25	implicit	Non clinical-MBI	Non clinical-MBI	Not Applicable	Not Applicable	Not Applicable	Not Applicable	No	Yes
2	Ferioli2018	J Sport Sci	129	4	No	No	Observational	Between-Subjects Main-Effect		15	45	No	0	0	No	No		-0.3	numeric	0.3	numeric	0.05	numeric	0.75	implicit	Not explicitly stated	Non clinical-MBI	Not Applicable	Not Applicable	Not Applicable	No	No	Yes
1	Flatt2017	J Strength Cond Res	8		No	No	Observational	Within-Subject Main-Effect		7	11	No			No	No		-0.2	numeric	0.2	numeric	0.05	numeric	0.75	implicit	Not explicitly stated	Non clinical-MBI	Not Applicable	Not Applicable	Not Applicable	Not Applicable	No	Yes
1	Floria2018	J Sport Sci	22	2	No	No	Observational	Interaction (BxW, BxB, or WxW)	No	6	40	No			No	Yes	0.05	-0.19	numeric	0.19	numeric	0.05	numeric	0.75	implicit	Not explicitly stated	Non clinical-MBI	Not Applicable	Not Applicable	Not Applicable	Not Applicable	No	Yes
2	Fragala2014	J Strength Cond Res	25	2	No	No	RCT	Interaction (BxW, BxB, or WxW)	Yes	6	6	No	0	0	No	No		-0.2	numeric	0.2	numeric	0.05	numeric	0.75	implicit	Clinical-MBI	Non clinical-MBI	Yes	No	No	No	No	No
2	Fragala2014B	Experimental Gerontology	23		No	No	Cross-Over	Within-Subject Main-Effect		6	6	Yes	2	0	No	Yes	0.1	-0.2	numeric	0.2	numeric	0.05	numeric			Non clinical-MBI	Non clinical-MBI	Yes	No	No	No	No	Yes
2	Fragala2014C	J Cachexia Sarcopenia Muscle	23	2	No	No	RCT	Between-Subjects Main-Effect		7	42	No	0	0	No	Yes	0.05	-0.2	numeric	0.2	numeric	0.05	numeric	0.75	implicit	Not explicitly stated	Non clinical-MBI	Yes	No	No	No	No	Yes
2	FroiodeAraujoDias2015	PLOS ONE	15		No	No	Cross-Over	Within-Subject Main-Effect		5	52	No	0	0	No	Yes	0.05	-0.5	other	0.5	other	0.05	numeric	0.75	implicit	Not explicitly stated	Non clinical-MBI	Yes	No	Yes	No	Yes	Yes
2	Gannon2016	Int J Sports Physiol Perform	16		No	No	Observational	Within-Subject Main-Effect		4	16	Yes	0	6	No	Yes		-0.2	numeric	0.2	numeric	0.05	numeric	0.25	explicit	Not explicitly stated	Non clinical-MBI	Not Applicable	Not Applicable	Not Applicable	Not Applicable	No	No
2	Gil2018	J Sport Sci	18	2	No	No	RCT	Interaction (BxW, BxB, or WxW)	No	10	14	No	0	0	No	No		-0.2	numeric	0.2	numeric	0.05	numeric			Non clinical-MBI	Non clinical-MBI	Yes	No	No	No	No	No
2	Gimenez2018	Biol. Sport	14		No	No	Cross-Over	Within-Subject Main-Effect		18	84	No	0	0	No	Yes	0.05	-0.2	numeric	0.2	numeric	0.05	numeric	0.25	implicit	Non clinical-MBI	Non clinical-MBI	Yes	No	No	No	No	No
1	Gmait2017	Physiology & Behavior	14	2	No	No	Observational	Interaction (BxW, BxB, or WxW)	No	9.5	99.5	No			No	No		-0.19	numeric	0.19	numeric	0.05	numeric	0.5	explicit	Non clinical-MBI	Non clinical-MBI	Not Applicable	Not Applicable	No	No	No	Yes
2	Gonzalez2013	J Strength Cond Res	7	2	No	No	Observational	Between-Subjects Main-Effect		7	10	Yes	5	0	No	No		-0.2	numeric	0.2	numeric		unclear	0.25	implicit	Not explicitly stated	Non clinical-MBI	Not Applicable	Not Applicable	Not Applicable	No	No	No
1	Gonzalez2014	Aging Clin Exp Res	23	2	No	Yes	Observational	Interaction (BxW, BxB, or WxW)		1	1	No			No	No		-0.2	numeric	0.2	numeric	0.05	numeric	0.75	implicit	Not explicitly stated	Non clinical-MBI	Yes	No	No	No	No	Mixed
2	Graham2018	Int J Sports Physiol Perform	25		No	No	Observational	Within-Subject Main-Effect		3.5	20	No	0	0	No	Yes		-0.2	numeric	0.2	numeric	0.05	numeric	0.5	implicit	Not explicitly stated	Non clinical-MBI	Not Applicable	Not Applicable	Not Applicable	Not Applicable	Not Applicable	Not Applicable
2	Harris2008	J Strength Cond Res	18	2	No	No	RCT	Between-Subjects Main-Effect		12	12	No	0	0	No	No		-0.1	numeric	0.1	numeric	0.05	numeric	0.25	implicit	Not explicitly stated	Non clinical-MBI	Yes	No	No	No	No	Yes
1	HebertLosier2014	Scand J Med Sci Sport	16	2	No	Yes	Other	Interaction (BxW, BxB, or WxW)	Yes	6	15	No			No	Yes	0.05	-0.19	numeric	0.19	numeric	0.05	numeric	0.75	implicit	Not explicitly stated	Non clinical-MBI	Yes	No	No	No	No	Mixed
1	Hebert-Losier2017	J Athletic Training	46		No	No	Observational	Other		8.5	16	No			No	Yes	0.05	-0.2	numeric	0.2	numeric	0.05	numeric			Not explicitly stated	Non clinical-MBI	Yes	No	No	No	No	No
2	Helms2018	Frontiers in Physiology	21	2	No	No	Other	Between-Subjects Main-Effect		12	54	Yes	3	0	No	Yes	0.05	-0.2	numeric	0.2	numeric	0.05	numeric	0.5	implicit	Not explicitly stated	Non clinical-MBI	No	No	No	No	No	No
2	Higham2014	J Sports Sci Med	111		No	No	Observational	Other		9.5	68	No	0	0	No	No		-0.2	numeric	0.2	numeric	0.05	numeric	0.5	implicit	Not explicitly stated	Non clinical-MBI	Not Applicable	Not Applicable	Not Applicable	Not Applicable	Not Applicable	Not Applicable
1	Hoffman2012	J Int Soc Sports Nutr	16	2	No	No	RCT	Interaction (BxW, BxB, or WxW)	Yes	7	10.5	Yes	4		No	Yes	0.05	-0.1	numeric	0.1	numeric	0.05	numeric	0.75	implicit	Not explicitly stated	Non clinical-MBI	Yes	No	Yes	No	Yes	Yes
1	Hongyou2016	Euro J Sport Sci	20		No	Yes	Observational	Within-Subject Main-Effect		1	17	No			No	No		-0.1	numeric	0.1	numeric	0.005	numeric	0.25	implicit	Non clinical-MBI	Non clinical-MBI	Not Applicable	Not Applicable	Not Applicable	Not Applicable	No	Yes
1	Hoppe2017	Asian J Sports Med	21	2	No	No	Observational	Between-Subjects Main-Effect		16	21	No			No	No			variable		variable	0.05	numeric	0.75	explicit	Not explicitly stated	Non clinical-MBI	Not Applicable	Not Applicable	Not Applicable	No	No	Yes
2	HumberstoneGough2013	J Sports Sci Med	24	3	No	No	RCT	Between-Subjects Main-Effect		10	30	No	0	0	No	No		-0.2	numeric	0.2	numeric	0.05	numeric	0.25	implicit	Not explicitly stated	Non clinical-MBI	Yes	No	No	No	No	Yes
2	Iaia2015	PLOS ONE	13	2	No	No	RCT	Interaction (BxW, BxB, or WxW)	Yes	6	18	Yes	5	0	No	Yes	0.05	-0.2	numeric	0.2	numeric	0.05	numeric	0.25	implicit	Not explicitly stated	Non clinical-MBI	Yes	No	No	No	No	Yes
2	Idrizovic2018	Pediatric Exercise Sci	47	3	No	No	RCT	Interaction (BxW, BxB, or WxW)	No	9	36	Yes	5	0	No	Yes	0.05	-0.2	numeric	0.2	numeric	0.05	numeric	0.25	implicit	Not explicitly stated	Non clinical-MBI	Yes	No	No	No	No	Yes
1	Inness2016	Frontiers in Physiology	18	2	No	No	RCT	Between-Subjects Main-Effect		10	10	Yes	2		No	No		-0.2	numeric	0.2	numeric	0.05	numeric	0.25	implicit	Not explicitly stated	Non clinical-MBI	No	No	Yes	No	No	Yes
2	Inness2017	J Sci Med Sport	15	2	No	No	Other	Interaction (BxW, BxB, or WxW)	No	3.5	9	Yes	0	1	No	No		-0.2	numeric	0.2	numeric		unclear	0.75	implicit	Not explicitly stated	unclear	No	No	No	No	No	Yes
2	Inoue2016	PLOS ONE	12	2	No	No	RCT	Between-Subjects Main-Effect		8	10	Yes	4	0	No	Yes	0.05	-0.2	numeric	0.2	numeric	0.05	numeric	0.75	implicit	Non clinical-MBI	Non clinical-MBI	Yes	Yes	No	No	No	Yes
1	Jager2016	Nutrients	15		No	No	Cross-Over	Within-Subject Main-Effect		6.5	61	No			No	Yes	0.1	-0.2	numeric	0.2	numeric	0.05	numeric	0.75	implicit	Not explicitly stated	Non clinical-MBI	Yes	No	Yes	Yes	Yes	Mixed
1	Jajtner2013	J Strength Cond Res	28	2	No	No	Observational	Interaction (BxW, BxB, or WxW)	Yes	21	21	No			No	Yes	0.05	-0.2	numeric	0.2	numeric	0.05	numeric	0.25	implicit	Not explicitly stated	Non clinical-MBI	Not Applicable	Not Applicable	Not Applicable	No	No	Yes
2	JavierNunez-Sanchez2017	Retos	20		No	No	Observational	Interaction (BxW, BxB, or WxW)		17	170	No	0	0	No	No		-0.195	numeric	0.195	numeric	0.05	numeric	0.75	explicit	Not explicitly stated	Non clinical-MBI	Not Applicable	Not Applicable	Not Applicable	Not Applicable	Not Applicable	Not Applicable
2	Jeffries2017	J Strength Cond Res	11		Yes	No	Cross-Over	Within-Subject Main-Effect		6	45	No	0	0	No	No		-0.2	numeric	0.2	numeric	0.05	numeric	0.25	implicit	Non clinical-MBI	Non clinical-MBI	Yes	Yes	Yes	No	Yes	Mixed
1	JONES2017	J Strength Cond Res	15		No	No	Cross-Over	Within-Subject Main-Effect		5	30	No			No	No		-0.2	numeric	0.2	numeric	0.05	numeric	0.25	implicit	Not explicitly stated	Non clinical-MBI	Yes	No	No	No	No	Mixed
2	Jones2018	J Sport Sci	184	2	No	No	Observational	Between-Subjects Main-Effect		10	10	No	0	0	No	No		-0.2	numeric	0.2	numeric	0.05	numeric	0.25	explicit	Not explicitly stated	Non clinical-MBI	Not Applicable	Not Applicable	Not Applicable	Not Applicable	Not Applicable	Not Applicable
2	Juhari2018	Int J Sports Physiol Perform	45		No	No	Observational	Within-Subject Main-Effect		1		No	0	0	No	No		-0.2	numeric	0.2	numeric	0.05	numeric	0.75	explicit	Not explicitly stated	Non clinical-MBI	Not Applicable	Not Applicable	Not Applicable	Not Applicable	Not Applicable	Not Applicable
2	Julian2017	PLOS ONE	9		No	No	Observational	Within-Subject Main-Effect		12	12	Yes	9	0	No	Yes	0.05	-0.2	numeric	0.2	numeric	0.05	numeric	0.25	implicit	Not explicitly stated	Non clinical-MBI	Not Applicable	Not Applicable	Not Applicable	No	No	Yes
1	Kakanis2014	JOURNAL OF INTERFERON & CYTOKINE RESEARCH	10		No	No	Cross-Over	Within-Subject Main-Effect		8	48	No			No	Yes	0.05	-0.2	numeric	0.2	numeric	0.05	numeric	0.25	implicit	Not explicitly stated	Non clinical-MBI	No	Not Applicable	No	No	No	Yes
2	Karcher2014	Kinesiology	404		No	Yes	Observational	Between-Subjects Main-Effect		3	200	No	0	0	No	Yes	0.05	-0.2	numeric	0.2	numeric	0.05	numeric			Non clinical-MBI	Non clinical-MBI	Not Applicable	Not Applicable	Not Applicable	Not Applicable	Not Applicable	Not Applicable
2	Kobal2017	Frontiers in Physiology	23	2	No	No	Other	Between-Subjects Main-Effect		6		No	0	0	No	No		-0.2	numeric	0.2	numeric	0.05	numeric	0.75	implicit	Not explicitly stated	Non clinical-MBI	No	No	No	No	No	No
1	Lahart2018	J Sport Sci	29	2	Yes	Yes	RCT	Interaction (BxW, BxB, or WxW)	Yes	14	25	Yes	3		No	Yes	0.05	-0.2	numeric	0.2	numeric	0.05	numeric	0.75	implicit	Not explicitly stated	Non clinical-MBI	Yes	Yes	No	No	No	No
1	Lazarus2017	Frontiers in Physiology	36	4	No	Yes	Observational	Within-Subject Main-Effect		1	64	No			No	No		-0.2	numeric	0.2	numeric	0.05	numeric	0.25	implicit	Non clinical-MBI	Non clinical-MBI	Not Applicable	Not Applicable	Not Applicable	Not Applicable	Not Applicable	Not Applicable
2	Lazarus2018	Int J Sports Physiol Perform	5109		No	No	Observational	Other		3.5	18	Yes	0	52	No	No			other	0.1	other	0.1	numeric	0.25	implicit	Non clinical-MBI	Non clinical-MBI	Not Applicable	Not Applicable	Not Applicable	No	Not Applicable	Not Applicable
1	Lehnert2017	Biol. Sport	12		No	No	Observational	Within-Subject Main-Effect		26	26	No			No	No		-0.2	numeric	0.2	numeric	0.05	numeric	0.75	implicit	Not explicitly stated	Non clinical-MBI	Not Applicable	Not Applicable	No	No	No	Mixed
1	Leicht2018	Appl Physiol Nutr Metab	6		No	No	Other	Within-Subject Main-Effect		2	16	No			No	No			variable		variable	0.05	numeric			Not explicitly stated	Non clinical-MBI	Not Applicable	Not Applicable	No	No	No	Yes
2	Lenetsky2015	Physical Therapy in Sport	38	2	No	No	Observational	Between-Subjects Main-Effect		7	7	No	0	0	No	No		-0.2	numeric	0.2	numeric		unclear	0.75	implicit	Not explicitly stated	unclear	Not Applicable	Not Applicable	Not Applicable	No	No	Not Applicable
1	Lewis2015	J Int Soc Sports Nutr	30	2	No	Yes	RCT	Interaction (BxW, BxB, or WxW)	No	17	3	Yes	1	1	No	Yes	0.05		unclear		unclear	0.005	numeric	0.25	explicit	Not explicitly stated	Clinical-MBI	Yes	Yes	Yes	No	Yes	Mixed
1	Lichtenstein2018	Kinesiology	13		No	No	Cross-Over	Within-Subject Main-Effect		40	40	No	0		No	No		-0.2	numeric	0.2	numeric	0.05	numeric	0.25	implicit	Not explicitly stated	Non clinical-MBI	Yes	No	No	No	No	Yes
2	Liu2015	J Sport Sci	48		No	No	Observational	Other		12.5	2	No	0	0	No	No			other	0.1	other	0.05	numeric	0.5	implicit	Non clinical-MBI	Non clinical-MBI	Not Applicable	Not Applicable	Not Applicable	Not Applicable	Not Applicable	Not Applicable
1	Liu2016	Euro J Sport Sci	20	3	No	No	Other	Other		9	33.5	No			No	No			other		other	0.005	numeric	0.25	implicit	Non clinical-MBI	Non clinical-MBI	Not Applicable	Not Applicable	Not Applicable	Not Applicable	Not Applicable	Not Applicable
2	Liu2016a	J Sport Sci	409		No	No	Observational	Between-Subjects Main-Effect		21	84	Yes	0	0	No	No		-0.2	numeric	0.2	numeric	0.005	numeric	0.5	implicit	Non clinical-MBI	Non clinical-MBI	Not Applicable	Not Applicable	Not Applicable	Not Applicable	Not Applicable	Not Applicable
1	Lockie2016a	Sports	17	2	Yes	No	Observational	Between-Subjects Main-Effect		16	24	No			No	Yes	0.05	-0.2	numeric	0.2	numeric		unclear	0.5	implicit	Not explicitly stated	unclear	Not Applicable	Not Applicable	Not Applicable	No	No	Mixed
1	LOCKIE2018	International Journal of Exercise Science	9	2	Yes	No	Observational	Between-Subjects Main-Effect		13.5	17.5	No			No	Yes	0.05	-0.2	numeric	0.2	numeric		unclear			Not explicitly stated	unclear	Not Applicable	Not Applicable	Not Applicable	No	No	Mixed
1	Loturco2016	PLOS ONE	17	2	No	No	RCT	Interaction (BxW, BxB, or WxW)	No	9	27	Yes		10	No	Yes	0.05	-0.2	numeric	0.2	numeric	0.05	numeric	0.75	implicit	Not explicitly stated	Non clinical-MBI	Yes	Yes	No	No	No	Mixed
1	Loturco2016a	J Sports Sci Med	22		No	No	Observational	Within-Subject Main-Effect		10	10	No			No	No		-0.24	numeric	0.24	numeric	0.05	numeric	0.75	implicit	Not explicitly stated	Non clinical-MBI	Yes	No	No	No	No	Yes
2	Loturco2016B	SpringerPlus	8		No	No	Cross-Over	Within-Subject Main-Effect		4	4	No	0	0	No	No		-0.2	numeric	0.2	numeric	0.05	numeric	0.25	implicit	Not explicitly stated	Non clinical-MBI	Yes	No	No	No	No	No
2	Loturco2017	Frontiers in Physiology	18	2	No	No	RCT	Interaction (BxW, BxB, or WxW)	No	12	42	Yes	4	0	No	No		-0.2	numeric	0.2	numeric	0.05	numeric	0.75	implicit	Not explicitly stated	Non clinical-MBI	Yes	No	No	No	No	Yes
1	Loturco2017a	J Strength Cond Res	28	2	Yes	Yes	Other	Between-Subjects Main-Effect		5.5	6	No			No	No		-0.2	numeric	0.2	numeric	0.05	numeric	0.75	implicit	Not explicitly stated	Non clinical-MBI	Not Applicable	Not Applicable	Not Applicable	Not Applicable	No	Yes
2	Loturco2017B	Int J Sports Med	27		Yes	No	Observational	Within-Subject Main-Effect		5.5	22	No	0	0	No	Yes	0.05	-0.2	numeric	0.2	numeric	0.05	numeric	0.25	implicit	Not explicitly stated	Non clinical-MBI	No	No	No	No	No	Yes
2	Loturco2017c	Journal of Human Kinetics	11		No	No	Observational	Within-Subject Main-Effect		5	330	No	0	0	No	No		-0.2	numeric	0.2	numeric	0.05	numeric	0.75	explicit	Not explicitly stated	Non clinical-MBI	No	No	Not Applicable	Not Applicable	No	Yes
1	Luteberget2018	J Sport Sci	31		No	No	Observational	Other		4	16	No			No	No		-0.2	numeric	0.2	numeric	0.05	numeric	0.75	explicit	Not explicitly stated	Non clinical-MBI	Not Applicable	Not Applicable	No	No	No	Mixed
1	MacDonald2014	Med Sci Sports Exerc	20	2	No	No	RCT	Interaction (BxW, BxB, or WxW)	No	13	39	No			No	No		-0.2	numeric	0.2	numeric	0.05	numeric	0.75	explicit	Not explicitly stated	Non clinical-MBI	Yes	No	No	No	No	Yes
1	Malta2016	Lasers Med Sci	15		Yes	No	Cross-Over	Within-Subject Main-Effect		19	27	No			No	Yes	0.05	-0.2	numeric	0.2	numeric	0.05	numeric	0.75	implicit	Not explicitly stated	Non clinical-MBI	Yes	Yes	Yes	Yes	Yes	Mixed
2	Mao2016	Int J Perform Analysis Sport	480		No	No	Observational	Other		21		No	0	0	No	No						0.05	numeric	0.5	implicit	Not explicitly stated	Non clinical-MBI	Not Applicable	Not Applicable	Not Applicable	Not Applicable	Not Applicable	Not Applicable
2	MariusMeylan2014	Pediatric Exercise Sci	74	3	No	No	Observational	Between-Subjects Main-Effect		5	30	No	0	0	No	No		-0.2	numeric	0.2	numeric	0.05	numeric	0.25	implicit	Not explicitly stated	Non clinical-MBI	Not Applicable	Not Applicable	Not Applicable	Not Applicable	Not Applicable	Not Applicable
1	Marques2017	Archives of Gerontology and Geriatrics	71	3	No	No	RCT	Interaction (BxW, BxB, or WxW)	No	8	36	Yes	17		No	No			variable		variable	0.05	numeric	0.75	implicit	Not explicitly stated	Non clinical-MBI	Yes	No	No	No	Yes	Mixed
1	McCleave2017	Med Sci Sports Exerc	26	3	Yes	No	RCT	Interaction (BxW, BxB, or WxW)	No	7	123	Yes	1	1.5	No	No			variable		variable	0.05	numeric	0.25	implicit	Not explicitly stated	Non clinical-MBI	Yes	Yes	No	Yes	No	Yes
2	McCormick2018	The Sport Psychologist	29	2	No	No	RCT	Interaction (BxW, BxB, or WxW)	Yes	8.5		Yes	2	1	No	Yes	0.05	-0.2	numeric	0.2	numeric		unclear			Not explicitly stated	unclear	Yes	Yes	No	No	No	No
2	McLaren2016	J Sci Med Sport	28	2	No	No	Observational	Other		6.5	30	No	0	0	No	No		-0.2	numeric	0.2	numeric		unclear	0.75	explicit	Not explicitly stated	unclear	Not Applicable	Not Applicable	Not Applicable	Not Applicable	Not Applicable	Not Applicable
1	McLaren2016a	Int J Sports Physiol Perform	22		No	No	Cross-Over	Within-Subject Main-Effect		10	40	No			No	No		-0.2	numeric	0.2	numeric	0.05	numeric	0.25	implicit	Not explicitly stated	Non clinical-MBI	No	No	No	No	No	No
2	McLaren2017	J Sci Med Sport	29		No	No	Observational	Other		5	53	No	0	0	No	No		-0.2	numeric	0.2	numeric	0.05	numeric			Not explicitly stated	Non clinical-MBI	Not Applicable	Not Applicable	Not Applicable	No	No	No
2	Medeiros2017	Int J Perform Analysis Sport	72		No	No	Observational	Between-Subjects Main-Effect		20	64	No	0	0	No	No		-0.2	numeric	0.2	numeric	0.025	numeric	0.5	implicit	Not explicitly stated	Non clinical-MBI	Not Applicable	Not Applicable	Not Applicable	Not Applicable	No	Yes
2	Mendiguchia2015	Scand J Med Sci Sport	60	2	No	No	RCT	Interaction (BxW, BxB, or WxW)	No	15		Yes	9	0	No	No		-0.2	numeric	0.2	numeric	0.05	numeric	0.5	implicit	Not explicitly stated	Non clinical-MBI	Yes	Yes	No	No	No	No
1	Montgomery2008	Euro J Sport Sci	29	3	No	No	RCT	Between-Subjects Main-Effect		6	76.5	No			No	No		-0.2	numeric	0.2	numeric	0.05	numeric	0.25	implicit	Not explicitly stated	Non clinical-MBI	Yes	No	No	No	No	Mixed
2	Montgomery2018	Int J Sports Physiol Perform	452	2	No	No	Observational	Between-Subjects Main-Effect		16	144	No	0	0	No	No		-0.2	numeric	0.2	numeric	0.05	numeric			Non clinical-MBI	Non clinical-MBI	Not Applicable	Not Applicable	Not Applicable	No	No	Yes
2	Moore2012	Nutrition & Metabolism	23	3	No	No	RCT	Between-Subjects Main-Effect		3.5	12	Yes	0	1	No	Yes	0.05	-0.2	numeric	0.2	numeric	0.05	numeric	0.25	implicit	Not explicitly stated	Non clinical-MBI	Yes	No	No	No	No	No
1	Morehen2016	Int J Sport Nutr Exerc Metab	6		No	No	Observational	Other		4	13	No			No	No		-0.2	numeric	0.2	numeric	0.05	numeric	0.75	implicit	Not explicitly stated	Non clinical-MBI	Not Applicable	Not Applicable	Not Applicable	No	No	Mixed
1	Moreno-Perez2016	Phys Ther Sport	109	2	No	No	Other	Interaction (BxW, BxB, or WxW)	No	7	21	No			No	No		-0.2	numeric	0.2	numeric	0.05	numeric			Not explicitly stated	Non clinical-MBI	Not Applicable	Not Applicable	No	No	No	No
2	Moss2018	Psychology of Sport & Exercise	16		No	No	Cross-Over	Within-Subject Main-Effect		22	154	No	0	0	No	No		-0.2	numeric	0.2	numeric	0.05	numeric	0.25	implicit	Not explicitly stated	Non clinical-MBI	Yes	No	No	No	No	No
1	Munro2017	Int J Sports Physiol Perform	6		No	No	Cross-Over	Within-Subject Main-Effect		7.5	190.5	No			No	No		-0.2	numeric	0.2	numeric	0.05	numeric	0.75	explicit	Not explicitly stated	Non clinical-MBI	Yes	No	No	No	No	Yes
2	Murray 2016	Int J Sports Physiol Perform	46	3	No	No	Observational	Between-Subjects Main-Effect		5.5	21	No	0	0	No	Yes	0.05	-0.2	numeric	0.2	numeric	0.05	numeric	0.75	explicit	Not explicitly stated	Non clinical-MBI	Not Applicable	Not Applicable	Not Applicable	No	No	Yes
1	Nagahara2018	J Sport Sci	15		No	No	Observational	Within-Subject Main-Effect		15	330	No			No	Yes	0.05	-0.2	numeric	0.2	numeric	0.05	numeric	0.25	implicit	Not explicitly stated	Non clinical-MBI	Not Applicable	Not Applicable	Not Applicable	Not Applicable	No	Yes
1	Nakamura2015	J Sports Sci Med	24		No	No	Observational	Within-Subject Main-Effect		3.5	6	No			No	No			other		other	0.05	numeric			Not explicitly stated	Non clinical-MBI	Not Applicable	Not Applicable	Not Applicable	Not Applicable	No	Yes
1	Nakamura2016	J Strength Cond Res	10		No	No	Observational	Within-Subject Main-Effect		6.5	19.5	No			No	Yes	0.05	-0.2	numeric	0.2	numeric	0.05	numeric	0.75	explicit	Not explicitly stated	Non clinical-MBI	Not Applicable	Not Applicable	Not Applicable	Not Applicable	No	Mixed
2	Nakamura2016a	J Sport Sci	10		No	No	Observational	Within-Subject Main-Effect		2	30	No	0	0	No	Yes	0.05	-0.2	numeric	0.2	numeric	0.05	numeric	0.75	explicit	Not explicitly stated	Non clinical-MBI	Not Applicable	Not Applicable	Not Applicable	Not Applicable	Not Applicable	Not Applicable
1	Nakamura2016b	J Sports Med Phys Fitness	33	2	No	No	Observational	Between-Subjects Main-Effect		10.5	13	No			No	Yes	0.05	-0.2	numeric	0.2	numeric	0.05	numeric	0.75	implicit	Not explicitly stated	Non clinical-MBI	Not Applicable	Not Applicable	Not Applicable	Not Applicable	No	Mixed
2	Nakamura2017	Journal of Sports Medicine and Physical Fitness	42	2	No	No	Observational	Between-Subjects Main-Effect		9.5	11	No	0	0	No	No		-0.2	numeric	0.2	numeric	0.05	numeric	0.75	implicit	Not explicitly stated	Non clinical-MBI	Not Applicable	Not Applicable	Not Applicable	Not Applicable	Not Applicable	Not Applicable
2	Negra2018	J Strength Cond Res	24	2	No	No	RCT	Interaction (BxW, BxB, or WxW)	No	8.5	16	Yes	8	0	No	No		-0.2	numeric	0.2	numeric	0.05	numeric	0.25	implicit	Not explicitly stated	Non clinical-MBI	Yes	No	No	No	No	No
1	Nicol2015	Eur J Appl Physiol	17		Yes	No	Cross-Over	Interaction (BxW, BxB, or WxW)	Yes	8	36	Yes	2		No	No		-0.2	numeric	0.2	numeric	0.05	numeric	0.75	implicit	Clinical-MBI	Non clinical-MBI	Yes	Yes	Yes	No	Yes	No
1	Noordhof2016	Int J Sports Physiol Perform	262		No	Yes	Observational	Interaction (BxW, BxB, or WxW)	No	1		No			No	No			variable		variable		unclear	0.75	implicit	Not explicitly stated	unclear	Not Applicable	Not Applicable	Not Applicable	Not Applicable	No	Yes
1	Oliver2016	Med Sci Sports Exerc	33	4	Yes	Yes	RCT	Between-Subjects Main-Effect		1	28	Yes	47	48	No	Yes	0.05	-0.2	numeric	0.2	numeric	0.05	numeric	0.5	explicit	Not explicitly stated	Non clinical-MBI	Yes	Yes	Yes	No	Yes	Yes
2	Oosthuyse2015	Int J Sport Nutr Exerc Metab	9		No	No	RCT	Between-Subjects Main-Effect		12.5	50	No	0	0	No	No		-0.2	numeric	0.2	numeric	0.05	numeric	0.75	implicit	Not explicitly stated	Non clinical-MBI	Yes	No	Yes	No	Yes	No
2	Ormsbee2016	Appl Physiol Nutr Metab	12		Yes	No	Cross-Over	Within-Subject Main-Effect		16.5	43	No	0	0	No	Yes	0.05	-0.2	numeric	0.2	numeric	0.05	numeric	0.25	implicit	Not explicitly stated	Non clinical-MBI	Yes	No	Yes	No	Yes	No
1	PalucciVieira2018	J Strength Cond Res	40		No	Yes	Observational	Within-Subject Main-Effect		1	84	No			No	Yes	0.05	-0.2	numeric	0.2	numeric	0.05	numeric	0.25	implicit	Not explicitly stated	Non clinical-MBI	Not Applicable	Not Applicable	Not Applicable	Not Applicable	No	Yes
2	Papadakis2015	Journal of Australian Strength and Conditioning	21		No	No	Other	Within-Subject Main-Effect		5	20	Yes	8	0	No	Yes	0.05	-0.2	numeric	0.2	numeric	0.05	numeric	0.75	implicit	Not explicitly stated	Non clinical-MBI	Not Applicable	Not Applicable	Yes	Yes	No	Yes
2	Papadakis2017	Biology of Exercise	18		No	No	Observational	Between-Subjects Main-Effect		5.5	34	No	0	0	No	No			other		other	0.05	numeric	0.75	implicit	Not explicitly stated	Non clinical-MBI	Not Applicable	Not Applicable	Not Applicable	Yes	No	Yes
2	Paradis-Deschenes2016	Appl Physiol Nutr Metab	10		No	No	Cross-Over	Within-Subject Main-Effect		9	30	No	0	0	No	No		-0.2	numeric	0.2	numeric	0.05	numeric	0.75	explicit	Not explicitly stated	Non clinical-MBI	Yes	No	Yes	No	No	Yes
2	Paraskevas2018	Journal of Human Kinetics	17	2	No	No	Other	Interaction (BxW, BxB, or WxW)	No	4	8	Yes	9	9	No	Yes	0.05	-0.2	numeric	0.2	numeric	0.05	numeric	0.75	explicit	Not explicitly stated	Non clinical-MBI	Not Applicable	Not Applicable	No	Yes	No	Yes
1	Parfey2014	BMC Musculoskeletal Disorders	20	2	No	No	Observational	Between-Subjects Main-Effect		56	56	No			No	No		-0.2	numeric	0.2	numeric	0.05	numeric	0.75	explicit	Not explicitly stated	Non clinical-MBI	Not Applicable	Not Applicable	Not Applicable	No	No	Yes
2	Parker2017	BMC Sports Science, Medicine and Rehabilitation	20	2	No	No	RCT	Between-Subjects Main-Effect		22	22	No	0	0	No	No		-0.2	numeric	0.2	numeric		unclear	0.25	implicit	Not explicitly stated	unclear	No	No	No	No	No	Yes
2	Pataky2016	Scand J Med Sci Sport	38	2	No	No	Other	Interaction (BxW, BxB, or WxW)	No	1	12	No	0	0	No	Yes		-0.3	numeric	0.3	numeric	0.005	numeric	0.25	explicit	Mixed	Mixed	Yes	No	Yes	No	Yes	Yes
1	Pearcey2015	Journal of Athletic Training	8		No	No	Cross-Over	Within-Subject Main-Effect		5.5	16.5	No			No	No		-0.2	numeric	0.2	numeric	0.05	numeric	0.5	explicit	Not explicitly stated	Non clinical-MBI	Yes	No	No	No	No	Yes
2	Pedro2016	J Strength Cond Res	33	2	Yes	No	RCT	Between-Subjects Main-Effect		14	15.5	Yes	20	10	No	Yes	0.05	-0.2	numeric	0.2	numeric	0.1	numeric	0.25	implicit	Not explicitly stated	Non clinical-MBI	Yes	No	No	No	No	Yes
2	Pedro2017	Cytokine	28	2	Yes	No	RCT	Interaction (BxW, BxB, or WxW)	Yes	9	10	Yes	21	142	No	Yes	0.05	-0.2	numeric	0.2	numeric	0.1	numeric	0.75	implicit	Not explicitly stated	Non clinical-MBI	Yes	Yes	No	No	Yes	Yes
1	Pereira2016	Journal of Human Kinetics	8		No	No	Cross-Over	Within-Subject Main-Effect		19	19	No			No	Yes	0.05		unclear		unclear	0.05	numeric	0.25	implicit	Not explicitly stated	Non clinical-MBI	Yes	No	No	No	No	Mixed
1	Pereira2017	J Strength Cond Res	11	4	No	No	Observational	Interaction (BxW, BxB, or WxW)	No	8	120	No			No	No		-0.2	numeric	0.2	numeric	0.05	numeric	0.75	implicit	Not explicitly stated	Non clinical-MBI	Not Applicable	Not Applicable	Not Applicable	Not Applicable	No	Yes
1	Pereira2018	J Strength Cond Res	38	2	No	No	Observational	Other		9	25	Yes		6	No	Yes	0.05	-0.2	numeric	0.2	numeric	0.05	numeric	0.75	implicit	Not explicitly stated	Non clinical-MBI	Not Applicable	Not Applicable	Not Applicable	No	No	Mixed
2	Perrota2018	J Strength Cond Res	24		No	Yes	Observational	Within-Subject Main-Effect		1	5	No	0	0	No	Yes	0.05	-0.2	numeric	0.2	numeric	0.05	numeric			Non clinical-MBI	Non clinical-MBI	Not Applicable	Not Applicable	Not Applicable	Not Applicable	No	No
2	PHIBBS2018a	J Strength Cond Res	20	2	No	No	Observational	Between-Subjects Main-Effect		6	6	No	0	0	No	No		-0.2	numeric	0.2	numeric	0.05	numeric	0.75	implicit	Not explicitly stated	Non clinical-MBI	Not Applicable	Not Applicable	Not Applicable	Not Applicable	Not Applicable	Not Applicable
1	Pomares-Noguera2018	Frontiers in Pediatrics	23	2	No	No	RCT	Interaction (BxW, BxB, or WxW)	Yes	13.5	68	Yes		3	No	Yes	0.05	-0.2	numeric	0.2	numeric		unclear	0.25	implicit	Not explicitly stated	Non clinical-MBI	Yes	Yes	No	No	No	No
1	Pruna2016	Euro J Sport Sci	12		Yes	Yes	Cross-Over	Within-Subject Main-Effect		7	30	No			No	Yes	0.05	-0.2	numeric	0.2	numeric	0.05	numeric	0.25	implicit	Non clinical-MBI	Non clinical-MBI	Yes	No	Yes	No	No	Yes
2	Pueo2017	Int J Sports Physiol Perform	31		No	Yes	Other	Within-Subject Main-Effect		1.5	10	No	0	0	No	No		-0.2	variable	0.2	variable	0.05	numeric			Not explicitly stated	Non clinical-MBI	Not Applicable	Not Applicable	Not Applicable	Not Applicable	Not Applicable	Not Applicable
2	Rabbani2018	J Strength Cond Res	14		No	No	Observational	Within-Subject Main-Effect		3.5	60	No	0	0	No	No		-0.2	numeric	0.2	numeric	0.05	numeric	0.75	explicit	Non clinical-MBI	Non clinical-MBI	Not Applicable	Not Applicable	Not Applicable	Not Applicable	Not Applicable	Not Applicable
2	Ramos2017	Int J Perform Analysis Sport	16	2	No	No	Observational	Between-Subjects Main-Effect		3.5	12	No	0	0	No	No		-0.2	numeric	0.2	numeric	0.05	numeric	0.25	implicit	Not explicitly stated	Non clinical-MBI	Not Applicable	Not Applicable	Not Applicable	Not Applicable	Not Applicable	Not Applicable
2	Ramos2017a	Euro J Sport Sci	16	2	No	No	Other	Other		11.5	19	No	0	0	No	No		-0.2	numeric	0.2	numeric	0.05	numeric	0.25	implicit	Not explicitly stated	Non clinical-MBI	Not Applicable	Not Applicable	Not Applicable	Not Applicable	Not Applicable	Not Applicable
2	READ2017	J Strength Cond Res	112	6	No	No	Observational	Between-Subjects Main-Effect		5	45	No	0	0	No	No		-0.2	numeric	0.2	numeric	0.05	numeric	0.25	implicit	Not explicitly stated	Non clinical-MBI	Not Applicable	Not Applicable	Not Applicable	Not Applicable	Not Applicable	Not Applicable
2	Read2018	J Sport Sci	66	3	No	No	Observational	Other		6.5	28	No	0	0	No	No		-0.2	numeric	0.2	numeric	0.05	numeric	0.75	implicit	Not explicitly stated	Non clinical-MBI	Not Applicable	Not Applicable	Not Applicable	Not Applicable	Not Applicable	Not Applicable
1	Reardon2014	J Sports Sci Med	11		No	No	Cross-Over	Interaction (BxW, BxB, or WxW)	No	6.5	108	No			No	Yes	0.05	-0.2	numeric	0.2	numeric	0.05	numeric	0.75	implicit	Non clinical-MBI	Non clinical-MBI	Yes	No	No	No	No	Mixed
2	Richard2018	Frontiers in Physiology	7		No	Yes	Cross-Over	Within-Subject Main-Effect		8	26	No	0	0	No	No		-0.2	numeric	0.2	numeric	0.05	numeric	0.75	implicit	Not explicitly stated	Non clinical-MBI	Yes	No	Yes	Yes	No	Yes
1	Richardson2018	J Strength Cond Res	17		No	No	Cross-Over	Within-Subject Main-Effect		3	8	No			No	No		-0.2	numeric	0.2	numeric	0.05	numeric	0.25	implicit	Not explicitly stated	Non clinical-MBI	Yes	Yes	No	No	No	Yes
1	Risso2017	Int J Exercise Sci	22	2	Yes	No	Observational	Between-Subjects Main-Effect		8	8	No			No	Yes	0.05	-0.2	numeric	0.2	numeric		unclear			Not explicitly stated	unclear	Not Applicable	Not Applicable	Not Applicable	Not Applicable	No	Yes
2	Ritchie2017	Int J Sports Physiol Perform	44		No	Yes	Observational	Within-Subject Main-Effect		1		No	0	0	No	No		-0.2	numeric	0.2	numeric	0.005	numeric	0.25	implicit	Not explicitly stated	Non clinical-MBI	Not Applicable	Not Applicable	Not Applicable	Not Applicable	Not Applicable	Not Applicable
1	Robineau2016	J Strength Cond Res	58	5	No	No	RCT	Interaction (BxW, BxB, or WxW)	No	6.5	45	No			No	No			other		other	0.05	numeric	0.75	explicit	Non clinical-MBI	Non clinical-MBI	Yes	No	No	No	No	Mixed
1	Robineau2017	Int J Sports Physiol Perform	30	3	No	No	RCT	Interaction (BxW, BxB, or WxW)	No	12	54	Yes	6		No	No		-0.2	numeric	0.2	numeric	0.05	numeric	0.5	implicit	Not explicitly stated	Non clinical-MBI	Yes	No	No	No	No	Mixed
1	Roe2016	Euro J Sport Sci	14		No	No	Observational	Within-Subject Main-Effect		5	59.5	No			No	No		-0.2	numeric	0.2	numeric	0.05	numeric	0.25	implicit	Not explicitly stated	Non clinical-MBI	Not Applicable	Not Applicable	Not Applicable	Not Applicable	No	Mixed
1	Roe2017	Euro J Sport Sci	20		No	No	Cross-Over	Within-Subject Main-Effect		7	43	No			No	No		-0.2	numeric	0.2	numeric	0.05	numeric	0.25	implicit	Not explicitly stated	Non clinical-MBI	No	Not Applicable	No	No	No	Mixed
1	Ross2012	J Int Soc Sports Nutr	12		No	No	Cross-Over	Interaction (BxW, BxB, or WxW)	No	20	303	No			No	Yes	0.05	-0.3	numeric	0.3	numeric	0.005	numeric	0.25	explicit	Not explicitly stated	Clinical-MBI	Yes	No	No	No	No	Mixed
2	Rossler2016	J Sport Sci	122	2	Yes	No	RCT	Between-Subjects Main-Effect		12	18	Yes	35	0	No	Yes	0.05	-0.2	numeric	0.2	numeric	0.05	numeric	0.25	implicit	Not explicitly stated	Non clinical-MBI	Yes	Yes	Yes	No	No	No
2	Rowell2018	Frontiers in Physiology	23	5	No	No	Observational	Interaction (BxW, BxB, or WxW)	No	4.5	90	No	0	0	No	No		-0.2	numeric	0.2	numeric	0.005	numeric	0.25	implicit	Non clinical-MBI	Non clinical-MBI	Not Applicable	Not Applicable	Not Applicable	Not Applicable	Not Applicable	Not Applicable
1	Rowlands2008	Appl Physiol Nutr Metab	12		No	No	Cross-Over	Within-Subject Main-Effect		11.5	36	No			No	Yes	0.05	-0.2	numeric	0.2	numeric	0.025	numeric	0.5	implicit	Not explicitly stated	Non clinical-MBI	Yes	No	Yes	No	Yes	Mixed
2	Roxburgh2014	J Sports Sci Med	20	3	No	No	RCT	Interaction (BxW, BxB, or WxW)	No	11	6	Yes	9	0	No	Yes	0.05					0.005	numeric	0.25	implicit	Clinical-MBI	Clinical-MBI	Yes	No	No	No	No	No
1	SaldanhadaSilvaAthayde2018	J Strength Cond Res	14		No	No	Cross-Over	Within-Subject Main-Effect		5	17	No			No	Yes	0.05	-0.2	numeric	0.2	numeric	0.05	numeric			Not explicitly stated	Non clinical-MBI	Yes	No	Yes	No	Yes	Yes
2	Sale2011	Med Sci Sports Exerc	20	2	No	No	RCT	Interaction (BxW, BxB, or WxW)	No	6	46	No	0	0	No	Yes	0.05					0.05	numeric	0.25	implicit	Not explicitly stated	Non clinical-MBI	No	No	Yes	No	Yes	Yes
1	Saunders2014	Int J Sports Physiol Perform	21		No	No	Cross-Over	Interaction (BxW, BxB, or WxW)	Yes	5	92	No			No	Yes	0.05		variable		variable		unclear			Not explicitly stated	unclear	No	No	Yes	No	Yes	Mixed
1	Saunders2017	Scand J Med Sci Sport	42		No	No	Cross-Over	Interaction (BxW, BxB, or WxW)	No	1	12	No			No	Yes	0.05		other		other	0.05	numeric	0.25	implicit	Not explicitly stated	Non clinical-MBI	Yes	Yes	Yes	Yes	Yes	Mixed
2	Sawczuk2018	Pediatric Exercise Sci	52		No	No	Observational	Between-Subjects Main-Effect		4	18	No	0	0	No	No		-0.2	numeric	0.2	numeric	0.05	numeric	0.75	implicit	Not explicitly stated	Non clinical-MBI	Not Applicable	Not Applicable	Not Applicable	Not Applicable	Not Applicable	Not Applicable
1	Scanlan2008	Int J Sports Physiol Perform	12		No	No	Cross-Over	Within-Subject Main-Effect		18	54	No			No	Yes	0.5		variable		variable	0.05	numeric	0.25	implicit	Not explicitly stated	Non clinical-MBI	Yes	No	No	No	No	Yes
2	Schroer2014	Int J Sport Nutr Exerc Metab	8		No	No	Cross-Over	Within-Subject Main-Effect		9.5	69	Yes	2	0	No	No		-0.2	numeric	0.2	numeric	0.05	numeric	0.25	explicit	Not explicitly stated	Non clinical-MBI	Yes	No	Yes	No	Yes	No
1	Scott2018	Disability and Rehabilitation	26	3	No	Yes	RCT	Interaction (BxW, BxB, or WxW)	No	1	12	No			No	Yes	0.05	-0.2	numeric	0.2	numeric	0.05	numeric	0.25	implicit	Not explicitly stated	Non clinical-MBI	Yes	Yes	No	No	No	Mixed
2	Sear2010	J Strength Cond Res	8		Yes	No	Cross-Over	Within-Subject Main-Effect		14	47	No	0	0	No	Yes	0.05	-0.2	numeric	0.2	numeric	0.05	numeric	0.75	implicit	Non clinical-MBI	Non clinical-MBI	Yes	No	No	No	No	No
1	Secomb2015	J Strength Cond Res	15		No	No	Cross-Over	Within-Subject Main-Effect		9	9	No			No	No		-0.2	numeric	0.2	numeric	0.05	numeric	0.75	implicit	Not explicitly stated	Non clinical-MBI	No	No	No	No	No	Yes
2	Serpiello2018	J Sport Sci	6		No	No	Observational	Within-Subject Main-Effect		6	56	No	0	0	No	No		-0.2	numeric	0.2	numeric		unclear			Not explicitly stated	unclear	Not Applicable	Not Applicable	Not Applicable	Not Applicable	Not Applicable	Not Applicable
2	Sgro2016	Perceptual and Motor Skills	24	2	No	No	Other	Other		3		No	0	0	No	Yes	0.05					0.05	numeric			Non clinical-MBI	Non clinical-MBI	Not Applicable	Not Applicable	Not Applicable	Not Applicable	Not Applicable	Not Applicable
1	Sgro2017	J Human Sport Exercise	31		No	No	Observational	Other		1	39.5	No			No	Yes	0.05		unclear		unclear		unclear			Non clinical-MBI	Non clinical-MBI	Not Applicable	Not Applicable	Not Applicable	Not Applicable	Not Applicable	Mixed
2	Sheerin2017	Sports Biomechanics	14		No	Yes	Other	Other		2.5	10	No	0	0	No	No		-0.2	numeric	0.2	numeric	0.05	numeric			Not explicitly stated	Non clinical-MBI	Not Applicable	Not Applicable	Not Applicable	No	No	Yes
2	Silva2015	Int J Perform Analysis Sport	24		No	No	Cross-Over	Within-Subject Main-Effect		4	42	No	0	0	No	No		-0.2	numeric	0.2	numeric	0.05	numeric	0.25	implicit	Not explicitly stated	Non clinical-MBI	Yes	No	No	No	No	Yes
2	Smith2011	International Journal of Sports Medicine	55	4	No	No	RCT	Between-Subjects Main-Effect		9	18	No	0	0	No	Yes	0.05	-0.2	numeric	0.2	numeric	0.05	numeric			Not explicitly stated	Non clinical-MBI	Yes	No	Yes	No	Yes	Mixed
2	spence2013	Int J Sport Nutr Exerc Metab	10		No	No	Cross-Over	Within-Subject Main-Effect		5		No	0	0	No	Yes	0.05	-0.2	numeric	0.2	numeric	0.05	numeric	0.75	implicit	Not explicitly stated	Non clinical-MBI	Yes	No	Yes	No	Yes	No
1	Stanley2012	Arbeitphysiologie	16		No	No	Cross-Over	Interaction (BxW, BxB, or WxW)	No	9	71	Yes	1	2	No	No		-0.2	numeric	0.2	numeric	0.05	numeric	0.25	implicit	Not explicitly stated	Non clinical-MBI	Yes	No	No	No	No	Mixed
2	Stanley2015	Eur J Appl Physiol	7		No	No	Other	Within-Subject Main-Effect		6	62	No	0	0	No	No		-0.2	numeric	0.2	numeric	0.05	numeric	0.75	implicit	Not explicitly stated	Non clinical-MBI	Not Applicable	Not Applicable	No	No	No	Yes
2	Stone2017	J Strength Cond Res	19	2	No	No	Observational	Within-Subject Main-Effect		3	88	No	0	0	No	No		-0.2	numeric	0.2	numeric	0.025	numeric	0.5	explicit	Not explicitly stated	Non clinical-MBI	Not Applicable	Not Applicable	Not Applicable	Not Applicable	Not Applicable	Not Applicable
2	Sweeting2017	Frontiers in Physiology	7		No	No	Cross-Over	Within-Subject Main-Effect		13	110	No	0	0	No	No		-0.2	numeric	0.2	numeric	0.05	numeric	0.25	implicit	Not explicitly stated	Non clinical-MBI	Yes	No	Yes	No	No	Yes
1	Taylor2016	Int J Sports Physiol Perform	15	2	No	No	RCT	Interaction (BxW, BxB, or WxW)	No	8	17	No			No	No		-0.19	numeric	0.19	numeric		variable	0.25	explicit	Mixed	Mixed	No	No	No	No	No	Yes
1	Taylor2017	Frontiers in Physiology	10		Yes	No	Cross-Over	Within-Subject Main-Effect		16	96	No			No	Yes	0.05	-0.2	numeric	0.2	numeric	0.05	numeric	0.75	implicit	Not explicitly stated	Non clinical-MBI	Yes	No	Yes	Yes	No	Yes
1	Till2017	J Strength Cond Res	61	3	No	No	Observational	Interaction (BxW, BxB, or WxW)	No	14	56	No			No	No		-0.2	numeric	0.2	numeric	0.05	numeric	0.25	implicit	Not explicitly stated	Non clinical-MBI	Not Applicable	Not Applicable	Not Applicable	Not Applicable	No	Mixed
1	Tofari2017	J Sport Sci	10		No	No	Observational	Within-Subject Main-Effect		24	59	No			No	No			variable		variable	0.05	numeric	0.75	explicit	Not explicitly stated	Non clinical-MBI	Not Applicable	Not Applicable	Not Applicable	Not Applicable	No	Mixed
2	Townsend2016	Eur J Appl Physiol	28	2	Yes	No	RCT	Interaction (BxW, BxB, or WxW)	Yes	5		No	0	0	No	Yes	0.05	-0.2	numeric	0.2	numeric	0.05	numeric	0.75	implicit	Not explicitly stated	Non clinical-MBI	Yes	No	No	No	No	Yes
2	UsmaAlverez2014	Journal of Mechanical Design	5		Yes	No	Other	Other		4		No	0	0	No	Yes	0.05						variable	0.25	explicit	Not explicitly stated	Non clinical-MBI	No	No	No	No	Yes	Yes
2	Valenzuela2018	Int J Sports Physiol Perform	8		Yes	Yes	Cross-Over	Interaction (BxW, BxB, or WxW)	Yes	12	12	No	0	0	No	Yes	0.05	-0.2	numeric	0.2	numeric	0.05	numeric	0.75	implicit	Not explicitly stated	Non clinical-MBI	Yes	No	Yes	Yes	Yes	No
2	Varanoske2017	Nutrition Research	20	3	No	No	RCT	Between-Subjects Main-Effect		4	22	Yes	2	4	No	Yes	0.05	-0.2	numeric	0.2	numeric	0.05	numeric	0.75	implicit	Non clinical-MBI	Non clinical-MBI	Yes	Yes	No	No	No	Yes
2	Varanoske2017B	Nutrients	20	3	No	No	Observational	Between-Subjects Main-Effect		4	30	Yes	0	1	No	No		-0.2	numeric	0.2	numeric	0.05	numeric	0.75	implicit	Non clinical-MBI	Non clinical-MBI	Not Applicable	Not Applicable	Not Applicable	No	No	No
1	Vickery2018	J Strength Cond Res	42		No	No	Observational	Within-Subject Main-Effect		10.5	90	No			No	No		-0.2	numeric	0.2	numeric	0.05	numeric			Not explicitly stated	Non clinical-MBI	Not Applicable	Not Applicable	Not Applicable	Not Applicable	No	Mixed
2	VictorCosta2015	PLOS ONE	11		Yes	Yes	Cross-Over	Within-Subject Main-Effect		11.5	57	No	0	0	No	Yes	0.05	-0.2	numeric	0.2	numeric	0.1	numeric	0.75	implicit	Not explicitly stated	Non clinical-MBI	Yes	Yes	Yes	No	No	No
1	Vieira2018	Res Quarterly Exercise Sport	363	6	No	No	Observational	Between-Subjects Main-Effect		8	107.5	No			No	Yes	0.05	-0.2	numeric	0.2	numeric	0.05	numeric	0.25	implicit	Not explicitly stated	Non clinical-MBI	Not Applicable	Not Applicable	Not Applicable	No	No	No
2	Vieira2018a	J Strength Cond Res	40		No	No	Observational	Within-Subject Main-Effect		4	112	No	0	0	No	Yes	0.05	-0.2	numeric	0.2	numeric	0.05	numeric	0.25	implicit	Not explicitly stated	Non clinical-MBI	Not Applicable	Not Applicable	Not Applicable	No	No	No
2	Warnock2017	Int J Sports Physiol Perform	7		Yes	No	Cross-Over	Within-Subject Main-Effect		12.5	90	No	0	0	No	No		-0.2	numeric	0.2	numeric	0.05	numeric	0.25	implicit	Non clinical-MBI	Non clinical-MBI	Yes	No	Yes	No	No	No
2	Warren2018	J Sci Med Sport	26		No	Yes	Observational	Between-Subjects Main-Effect		1	5	No	0	0	No	Yes	0.05		other		other	0.005	numeric	0.25	explicit	Not explicitly stated	Clinical-MBI	Not Applicable	Not Applicable	Not Applicable	Not Applicable	Not Applicable	Not Applicable
1	Weakley2017	J Strength Cond Res	10		No	No	Cross-Over	Within-Subject Main-Effect		3.5	63	No			No	No		-0.2	numeric	0.2	numeric	0.05	numeric	0.75	implicit	Not explicitly stated	Non clinical-MBI	Yes	Yes	No	No	No	Yes
2	Weakley2017a	Eur J Appl Physiol	14		No	No	Cross-Over	Within-Subject Main-Effect		7	48	No	0	0	No	No		-0.2	numeric	0.2	numeric	0.05	numeric	0.25	implicit	Non clinical-MBI	Non clinical-MBI	Yes	No	No	No	No	No
2	Weaving2017	J Strength Cond Res	17		No	No	Observational	Within-Subject Main-Effect		15.5	68	No	0	0	No	No		-0.2	numeric	0.2	numeric	0.05	numeric	0.75	explicit	Not explicitly stated	Non clinical-MBI	Not Applicable	Not Applicable	Not Applicable	No	No	Yes
2	Webb2013	J Strength Cond Res	21		No	No	Cross-Over	Interaction (BxW, BxB, or WxW)	Yes	3	27	No	0	0	No	No		-0.2	numeric	0.2	numeric	0.005	numeric	0.25	explicit	Clinical-MBI	Clinical-MBI	Yes	No	No	No	No	No
2	Wells2016	Nutrients	10		Yes	No	Cross-Over	Within-Subject Main-Effect		9	47	No	0	0	No	Yes	0.05	-0.2	numeric	0.2	numeric	0.05	numeric	0.75	implicit	Non clinical-MBI	Non clinical-MBI	Yes	No	No	No	No	No
2	Wells2017	Amino Acids	10		Yes	No	Cross-Over	Interaction (BxW, BxB, or WxW)	Yes	5		No	0	0	No	Yes	0.05			0.2		0.05	numeric	0.75	implicit	Not explicitly stated	Non clinical-MBI	Yes	No	Yes	No	Yes	No
2	Weston2015	Int J Sports Physiol Perform	20	2	No	No	Other	Between-Subjects Main-Effect		3.5	6	No	0	0	No	No		-0.2	numeric	0.2	numeric	0.005	numeric	0.25	explicit	Clinical-MBI	Clinical-MBI	No	No	Not Applicable	No	No	No
1	Weston2015a	J Sci Med Sport	26		No	No	Observational	Within-Subject Main-Effect		16.5	38	Yes		11	No	No		-0.2	numeric	0.2	numeric	0.05	numeric	0.75	explicit	Not explicitly stated	Non clinical-MBI	Not Applicable	Not Applicable	Not Applicable	Not Applicable	No	Mixed
2	Weston2016	PLOS ONE	98	2	No	No	Other	Between-Subjects Main-Effect		15	15	Yes	2.5	0	No	No		-0.2	numeric	0.2	numeric	0.005	numeric	0.25	explicit	Clinical-MBI	Clinical-MBI	No	Not Applicable	No	No	No	Yes
2	White2016	TEMPERATURE	8		Yes	No	Cross-Over	Within-Subject Main-Effect		11.5	27	No	0	0	No	Yes	0.05	-0.3	other	0.3	other	0.05	numeric	0.75	explicit	Not explicitly stated	Non clinical-MBI	No	Not Applicable	No	No	No	Yes
2	Wild2018	Euro J Sport Sci	48	3	No	No	Observational	Between-Subjects Main-Effect		10	108	No	0	0	No	Yes	0.1	-0.2	numeric	0.2	numeric	0.05	numeric	0.25	implicit	Not explicitly stated	Non clinical-MBI	Not Applicable	Not Applicable	Not Applicable	No	No	No
1	Williams2017	Sports Med	1253	2	No	Yes	Observational	Between-Subjects Main-Effect		1	5	No			No	Yes	0.05		other		other	0.05	numeric	0.5	implicit	Not explicitly stated	Non clinical-MBI	Not Applicable	Not Applicable	Not Applicable	Not Applicable	Not Applicable	Not Applicable
2	Williams2017a	J Sports Sci Med	6		No	No	Observational	Interaction (BxW, BxB, or WxW)		1.5	18	No	0	0	No	Yes	0.1		other		other	0.005	numeric	0.25	explicit	Not explicitly stated	Clinical-MBI	Not Applicable	Not Applicable	Not Applicable	Not Applicable	Not Applicable	Not Applicable
1	Winkert2017	J Athletic Training	8		No	No	Cross-Over	Interaction (BxW, BxB, or WxW)	No	6	21	No			No	No		-0.2	numeric	0.2	numeric	0.05	numeric	0.75	implicit	Not explicitly stated	Non clinical-MBI	Yes	No	No	No	No	No
1	Winnard2017	Eur J Appl Physiol	8		No	No	Cross-Over	Within-Subject Main-Effect		3.5	36	No			No	No		-0.2	numeric	0.2	numeric	0.05	numeric	0.75	explicit	Non clinical-MBI	Non clinical-MBI	Yes	No	No	No	No	Mixed
2	Woods2014	PLOS ONE	14	2	No	No	RCT	Between-Subjects Main-Effect		5	93	No	0	0	No	Yes	0.05	-0.2	numeric	0.2	numeric	0.05	numeric			Not explicitly stated	Non clinical-MBI	Yes	No	Yes	No	No	Yes
1	Zagatto2017	J Sport Sciences	51	4	No	No	Observational	Between-Subjects Main-Effect		18	66	No			No	Yes	0.05	-0.2	numeric	0.2	numeric	0.05	numeric	0.75	explicit	Non clinical-MBI	Non clinical-MBI	Not Applicable	Not Applicable	Not Applicable	No	No	No
2	Zarei2018	J Sport Sci	66	2	No	No	RCT	Between-Subjects Main-Effect		8	8	Yes	16	0	No	Yes	0.05	-0.2	numeric	0.2	numeric	0.05	numeric	0.25	implicit	Not explicitly stated	Non clinical-MBI	Yes	No	No	No	No	Yes
2	Zhang2017	Int J Perform Analysis Sport	354	3	No	No	Observational	Other		16.5	64	No	0	0	No	No		-0.2	numeric	0.2	numeric	0.05	numeric	0.5	implicit	Not explicitly stated	Non clinical-MBI	Not Applicable	Not Applicable	Not Applicable	Not Applicable	Not Applicable	Not Applicable
1	Zinn2017	Appl Physiol Nutr Metab	26	2	Yes	Yes	RCT	Interaction (BxW, BxB, or WxW)	Yes	11	21	Yes	15		No	Yes	0.05	-0.2	numeric	0.2	numeric	0.005	numeric	0.25	explicit	Clinical-MBI	Clinical-MBI	Yes	Yes	No	No	No	Yes
